# Supplementary material for: Threshold value of anti-Mullerian hormone for the diagnosis of polycystic ovary syndrome in Chinese women
Source: PLoS One. 2018 Aug 28;13(8):e0203129. doi: 10.1371/journal.pone.0203129 (PMC6112651; doi:10.1371/journal.pone.0203129)
Supplement: S2 Data — (XLSX) [file pone.0203129.s002.xlsx]

## Sheet: Sheet1
age	groups	Left ovarian volume	right ovarian volume	AMH	FSH	LH	LH/FSH	PRL	E2	P	T（ng/ml）	SHBG(nmol/ml)	FAI%	17-OH	D	I	glu	HOMA-IR	glu	0.5	1	2	3	I	I30	I60	I120	I180	ALB	TG	TCH	HDL	LDL	APOA	APOB
20	OA+PCOM	8.6295	6.16094	10.58	5.84	6.58	1.12671	9.35	41	0.3	0.46				309.4		5.2		5.2
20	OA+PCOM	11.8616	10.0521	2.71	5.8	4.89	0.843103	19.41	61	0.53	0.38				93.6		4.9		4.9
20	OA+PCOM	7.11698	10.4339	4.4	8.27	2.81	0.339782		44		0.4	154.5	0.00898382	0.02			4.1		4.1
20	OA+PCOM	0.80019	1.48271	3.75	0.39	0.06	0.153846	3.58	1	0.43	0.39				173.7		5		5	8.2	6.2	4.4	4.7
20	OA+PCOM	10.2518	13.6189	10.46	4.57	14.39	3.1488	11.39	69	0.34	0.5				287.6
20	OA+PCOM	9.06098	11.0301	15.1	0.61	0.16	0.262295	5.51	2	0.33	0.4				249
20	OA+T			4.3	4.12	2.49	0.604369	10.6	34		0.74				436.7	24.4								24.4	251.6	171.2	290.5	62.4
20	OA+T			9.65	5.59	15.31	2.73882	5.93	58	0.57	0.91				295.5
20	OA+T	8.8387	4.28337	5.27	8.18	2.23	0.272616	11.26	22	1	0.8
20	OA+T	9.32248	5.18711	5.82	5.9	3.72	0.630508	5.3	58		0.61				287.1
20	OA+T	5.6484	6.73624	9	5.61	11.53	2.05526	12.47	36		0.84					6.6	4	1.17333	4	6.5	7.3	7.2	3.5	6.6	155.5	157.5	256.9	8.1
20	OA+T	4.184	6.9559	3.19	6.35	4.13	0.650394	6.17	112		0.63	84.3	0.0259324	0.38	223.9
20	OA+T	6.37014	9.53952	13.26	5.04	16.05	3.18452	5.95	43	1.09	0.81				441.1
20	OA+T			8.52	7.06	5.64	0.798867	13.47	45		0.64	194.2	0.0114356	0.04	313.7	12.7								12.7			53
20	OA+T	0	0	8.21	8.76	22.57	2.57648	8.17	52		0.86	41.9	0.071222	0.93	308.7	7	4.6	1.43111	4.6					7			40.3
20	OA+T	0	0	12.86	4.99	19.95	3.998	11.53	422	0.88	0.87				224
20	PCOM T	10.7633	8.6295	13.94	5.01	9.9	1.97605	21.02	16	0.64	0.98				555.4
20	PCOM T	9.17865	6.07988	11.77	4.88	19.31	3.95697	8.88	72	0.52	0.89				297.7		4.9		4.9	7.6	8.5	5.2	4.3						1.36	5.77	1.36	4.36
20	PCOM T	11.2466	8.00818	4.6	8.52	4.12	0.483568	11.32	59	0.6	0.48					5.9	4.2	1.10133	4.2	6.7	6.3	5.1	5	5.9	24.2	30	17.2	11
20	PCOM T	10.4412	8.75502	7.3						6.45	0.93	27.38	0.117863
20	PCOM T	6.0919	10.5437	3.41	6.99	23.86	3.41345	15.32	134	1.23	0.52
20	PCOM T	10.8732	19.5811	12.42							0.81	70.44	0.039902		280.5		4.5		4.5											0.84	4.48	0.99	2.48
20	PCOM T	4.7865	8.08349	5.27	6.7	4.81	0.71791	2.73	45	0.27	0.6				379.1
20	OA+ PCOM T	4.51872	5.6484	8.45	8.28	10.03	1.21135	6.83	34	1.17	0.76				332.5
20	OA+ PCOM T	5.42246	8.75502	6.32	9.43	13.98	1.4825	9.83	54	0.36	0.76			0.07	380.2	9.1	4.3	1.73911	4.3	8.6	8.2	7.8	3.6	9.1	195.6	129.7	188.8	60.4
20	OA+ PCOM T	12.4265	9.48931	9.7	6.25	11.99	1.9184	5.58	31		0.66	37.2	0.0615645	0.6	235.9	7.7	4.1	1.40311	4.1					7.7			42.4
20	OA+ PCOM T	9.8847	10.5437	8.46	9.18	17.76	1.93464		68		0.91	76.3	0.0413853	2.05	392.6	12.2	4.9	2.65689	4.9	7.9	5.9	6	4.8	12.2	232.1	84.7	96.4	24.2
20	OA+ PCOM T	17.3688	14.4034	12.51	5.11	18.4	3.60078	32.38	78	1.58	0.93					22.8	5.4	5.472	5.4	8.7	8.5	7	3.4	22.8	103.1	183.5	121.6	14.6	46
20	OA+ PCOM T	14.9808	16.1544	6.73	4.36	7.66	1.75688	8.48	29		0.62	13.6	0.158191	2.73	160.6	20	4.7	4.17778	4.7	6.8	6.9	6.5	4.4	20	138.3	113.5	126.9	31		1.95	4.05	0.96	2.55
20	OA+ PCOM T	7.07305	6.33928	7.26	6.93	28.77	4.15152	12.07	120	1.83	1.15	165.1	0.0241702		318.7
20	OA+ PCOM T	5.77392	11.7058	8.69	6.5	16.25	2.5	8.75	64	0.26	0.54
20	OA+ PCOM T	7.69856	13.3804	10.87	2.92	2.66	0.910959	7.26	33	0.26	0.76					9.4								9.4
20	OA+ PCOM T	13.5562	13.415	16.19	3.22	10.42	3.23602	5.77			1.11	41	0.0939439	2.53	421.5	10.9	4.8	2.32533	4.8	99.7	12.1	12	3.5	10.9	71.2	110.8	158.1	21.3		1.23	4.54	1.04	3.03
20	OA+ PCOM T	11.2759	21.238	15.01	5.58	34.41	6.16667	10.51			0.99				276.5	6.7	4.4	1.31022	4.4	8.4	8.6	6.8	4.7	6.7	74	58.5	50.7	24.9
20	OA+ PCOM T	13.1796	22.8038	11.26	7.55	9.28	1.22914		26		0.72			5.12	219.2
20	normal	5.79902	4.61914	6.59	6.19	4.67	0.754443	6.58	32	0.43	0.27				118.4
20	normal	4.89528	5.15469	14.43	4.28	13.67	3.19393	6.73	32	0.16	0.48				235.2
20	normal	4.2363	5.33878	5.86	6.44	8.15	1.26553	12.19	50	0.77	0.46
20	normal	4.01664	5.67246	3.64	8.35	4.2	0.502994	9.7	25	0.43	0.3				286.5														44	0.89	4.07	0.88	2.5
21	OA+PCOM	6.52704	8.26758	5.35	6.7	13.26	1.9791		78		0.48	200	0.008328	0.1
21	OA+PCOM	11.2968	10.0861	6.59	6.81	7.65	1.12335	9.24	47	0.45	0.11				75.4
21	OA+PCOM	9.46421	6.77808	5.53	4.5	4.05	0.9	12.72	32		0.49				167.3
21	OA+PCOM	12.1273	7.90776	8.18	7.62	17.79	2.33465	8.5			0.38	16.7	0.0789581	0.69	158.4	15.4	5.4	3.696	5.4	7.4	9.1	6.9	5.8	15.4	53.8	102.2	89.8	36.5		1.02	4.47	1.01	2.64
21	OA+PCOM	9.66504	10.1922	3.69	4.99	3.1	0.621242	19.73			0.5	33.2	0.052259	0.34	351.2	8.4	5.1	1.904	5.1	8.2	5.3	5.1	3.6	8.4	189.5	55.6	77.8	18.4		0.99	5.24	1.25	3.4
21	OA+PCOM	11.6498	10.5625	8.91	6.75	3.57	0.528889	7.61	34	0.54	0.26				145.7
21	OA+PCOM	4.7593	7.38058	7.51	5.81	3.06	0.526678	4.51	41		0.34	52.22	0.0225929		148.2
21	OA+PCOM	5.73313	9.66504	7.82	8.15	14.36	1.76196	5.52	19	0.33	0.5						4.5		4.5
21	OA+PCOM	12.0499	11.2842	4.58	7.53	8.35	1.1089	8.43	64	0.63	0.42	71.6	0.0203547	0.18	298
21	OA+T			8.11	5.42	5.4	0.99631		54		0.55	32.2	0.0592702	0.15
21	OA+T			11.82	2.34	3.17	1.3547	9.41	84	2.84	0.67				446.7
21	OA+T	7.5061	6.6149	8.93	6.14	4.5	0.732899	8.77			0.59	86.5	0.0236682	0.08	318.3	12.2	4.6	2.49422	4.6	6	5.4	4	4.5	12.2	59.6	65.4	44.7	35.4		1.06	5.18	1.23	3.43
21	OA+T			12.07	7.76	14.1	1.81701				0.64					6.1	4.8	1.30133	4.8					6.1						1.15	4.62	1.13	1.35
21	OA+T			10.91	5.4	2.83	0.524074	13.34	35		0.94	30.6	0.106595	0.35	528.6	5.2	4.7	1.08622	4.7					5.2			56.3
21	OA+T	2.61395	6.2237	10.57	7.04	17.48	2.48295	7.85	26	0.75	0.62
21	PCOM T	0	16.4013	4.59	6.11	8.7	1.4239	10.86	50	0.47	0.51	22.3	0.0793587	0.52		17.6	19	14.8622	19	8.4	7.6	5.5	3.6	17.6	254.9	294.5	93	15.2		1.5	4.37	0.96	2.3
21	PCOM T	10.7006	0	10.02	7.56	12.7	1.67989	17.53	51	0.67	0.68	24.09	0.0979494		230.2		4.4		4.4											0.77	3.86	0.83	2.46
21	PCOM T	9.5186	5.94233	9.67	5.57	18.36	3.29623	17.12	44	1.21	0.9			2.35	482.2		4.8		4.8											0.73	4.83	1.05	2.72	0.73	0.75
21	PCOM T	7.5312	7.5835	9.8	7.62	24.46	3.20997	11.27	54	0.85	0.89	32.26	0.0957316		405.9		4.7		4.7											1.38	4.25	0.92	2.37
21	PCOM T	7.322	8.1065	3.89	0.9	0.32	0.355556	7.15	26	0.79	0.52						4.2		4.2	7.7	7.3	6.6	3.2
21	PCOM T	9.22572	8.85387	3.69	7.84	8.46	1.07908	8	31	0.51	0.61				241.1
21	PCOM T	15.0457	12.2246	10.98	4.05	5.98	1.47654		57		0.67	163.3	0.014237	0.31	337.8
21	PCOM T	17.0519	12.7403	12.14							1.38	77.06	0.0621412		267.5		4.8		4.8											1.64	4.51	1.04	2.84
21	PCOM T	11.9244	13.415	12.4	5.95	9.43	1.58487	4.24	38	0.28	0.54
21	PCOM T	11.7654	14.4034	9.54	6.88	20.26	2.94477	11.7	94	0.89	0.67				261.8
21	PCOM T	7.78067	13.9233	6.16	6.49	14.16	2.18182	9.24	29		0.64
21	PCOM T	10.5269	22.6689	5.69	6.39	25.04	3.91862	8.74	174	0.81	0.79				372.8
21	OA+ PCOM T	6.43918	7.02912	7.36	7.13	7.54	1.0575	6.59	32		0.66	52.47	0.0436478				3.8		3.8
21	OA+ PCOM T	9.19277	8.37637	6.8	5.12	7.21	1.4082				0.54
21	OA+ PCOM T	15.759	13.1325	12.95	6.23	12.41	1.99197	5.49	49	1.98	0.69	48.5	0.049367	0.85	168.1	10	4.8	2.13333	4.8	7.7	5.4	6.2	6.4	10	59.3	59	53.1	46.9
21	OA+ PCOM T	12.8658	14.1006	9.8	6.8	13.96	2.05294		38		0.55	91.09	0.0209518	0.36	322.1		4.9		4.9		4.7
21	OA+ PCOM T	13.1796	17.9494	12.07	5.05	16.61	3.28911	31.58			0.85	41.3	0.0714165	1.06	324.5	9.4	5.1	2.13067	5.1	9.3	8.9	6.8	3.3	9.4	89.5	163.2	149.5	22.1		0.77	3.55	0.75	2.25
21	OA+ PCOM T	15.2883	35.6707	9.8	6.8	13.96	2.05294		38		0.55	57.4	0.0332491	0.36		10.8	4.7	2.256	4.7					10.8			51.4
21	OA+ PCOM T	7.0605	3.69866	10.14	5.51	8.72	1.58258		64		0.67	82.62	0.0281397		419.8
21	OA+ PCOM T	6.32621	5.77392	9.36	9	22.66	2.51778	6.62	34		1.12	159.3	0.0243967		247.6	7.8								7.8			172.8
21	OA+ PCOM T	6.85653	6.73624	9.8	3.25	14.95	4.6	17.48	393	22.04	0.68	102.9	0.022931	0.74	148.8	4.3	4.4	0.840889	4.4	9.3	91	3.7	3.5	4.3	55.6	121.5	29.3	10.6		0.47	4.74	1.06	2.58
21	OA+ PCOM T	7.1128	7.22995	12.96	4.82	8.57	1.77801	16.38			0.78	14.1	0.191957	3.07	331.7	13.5	4.7	2.82	4.7	8.1	8.9	5.8	3.1	13.5	103.1	144.6	115.6	24		1.99	4.67	1.06	2.5	1.05	0.99
21	OA+ PCOM T	9.18179	9.24664	11.17	5.79	24.6	4.2487	7.7			1.01	19	0.184458	4.09	513.2	8.4	4.3	1.60533	4.3	4.7	6.8	4.7	3.6	8.4	182.2	62.2	11.9	5.1		1.1	4.58	1.03	3.11
21	OA+ PCOM T	14.008	10.9438	7.55	6.22	43.34	6.96785	8.81			0.53	40.5	0.0454099	2.16	157	13	4.5	2.6	4.5	6.8	6.7	6.6	5	13	64.3	52.1	98.3	34.1		1.98	4.88	1.16	3.35
21	OA+ PCOM T	9.1525	10.983	10.03	9.51	20.4	2.14511	7.5	81	0.6	0.87				311.3
21	OA+ PCOM T	9.6755	12.1252	12.96	4.61	10.47	2.27115	4.68	103		0.85	69.9	0.042196	0.77	227.2
21	OA+ PCOM T	3.79384	12.4474	14.61	6.55	16.04	2.44885	8.82			0.64	17.8	0.124764	1.99	424.7	19.8	4.9	4.312	4.9	5.1	4.8	5.8	4.2	19.8	50.4	51.1	162.9	36.7		1.93	4.95	1.15	3.17
21	OA+ PCOM T	12.462	13.0133	12.03	4.76	5.27	1.10714				0.45
21	OA+ PCOM T	14.4976	13.4683	11.17	7.78	10.43	1.34062	72			1	785	0.00442038	0.16	306.9	8.1	4.6	1.656	4.6					8.1			37.2
21	OA+ PCOM T	13.4683	13.6503	8.14	6.05	14.38	2.37686	11.7	40	0.45	0.97	18.9	0.17809	0.43	327.7	18.6	4.6	3.80267	4.6	7.8	7.4	6.9	3.9	18.6	177.7	182.9	123.4	19.4		3.94	5.27	1.23	2.9
21	OA+ PCOM T	13.6048	19.4164	11.08	7.59	12.95	1.70619		31		0.87	159.7	0.0189036	5.9	226.7
21	normal	1.67935	2.63592	5	7.04	14.58	2.07102	8.96	127	0.83	0.4				186.9
22	OA+PCOM	7.44177	11.2466	7.25	6.8	8.33	1.225	19.54	28	0.35	0.34				47.1	25.7	13.2	15.0773	13.2	16.2	21	23.2	19.3	25.7	20.2	30.2	47.9	30.2		8.4	8.96	2.34	5.97	0.7	2.4
22	OA+PCOM	4.7865	10.8732	8.22	5.03	0.51	0.101392	4.61	36	0.33	0.44				289.1
22	OA+PCOM	10.5907	10.6692	6.85	8.03	13.54	1.68618	10.79	24		0.46	13.6	0.117368	0.5	270.1
22	OA+PCOM	8.1337	11.7058	16.03	6.69	11.37	1.69955	14.65	23		0.35				269.8
22	OA+PCOM	10.5437	22.8446	4.09	7.93	8.09	1.02018	11.84			0.15	24.1	0.0215975	3.32	70.6	20.3	5.3	4.78178	5.3	9	8.3	5.4	5.4	20.3	99.2	96.5	50.1	37.2		1.11	4.61	1	2.46
22	OA+PCOM	10.0102	18.9786	6.41	7.59	4.47	0.588933	11.06	33		0.49
22	OA+PCOM	3.90943	9.24141	9.23	0.16	0.05	0.3125	7.17	1	0.78	0.33
22	OA+PCOM	12.257	11.2466	15.47	6.76	10.11	1.49556	7.09	45	0.07	0.49	49.77	0.0341632		130.3		4.3		4.3											1.31	4.33	1	2.58
22	OA+PCOM	8.08349	5.86806	3.07	8.97	7.74	0.862876	17.5	49		0.36	73.6	0.0169728	0.1	232.8
22	OA+T			8.58	6.24	15.74	2.52244	6.69	14	0.56	0.53					6.1	4.2	1.13867	4.2	5.9	6	4.4	3.8	6.1	48.9	45.3	36.9	19.5
22	OA+T			2.96	7.11	5.95	0.83685	13.8	26		0.55	31.5	0.0605873	0.06	232
22	OA+T			8.52							0.64					13.9	4.6	2.84178	4.6	9.2	9.7	7.4	5	13.9	83	73.5	63	24.4
22	OA+T			15.47	5	5.59	1.118	12.36	58	0.28	0.67				312.5
22	OA+T	5.00406	6.56783	13.7	6.42	23.53	3.66511	7.39	44	0.19	0.66				163.9
22	OA+T			5.39	6.61	2.9	0.438729	5.87	76	0.85	0.57				258.6	9.2								9.2	122.2	221.6	170.9	45.8
22	OA+T			5.75	5.98	3.58	0.598662		82		0.69	28.1	0.0852064	2.01	312.1	13.2								13.2			166.5
22	OA+T			9.56	8.24	13.02	1.5801	7.08	67		0.79	55.8	0.0491272	1.25	336.4
22	OA+T			10.87	5.6	6.37	1.1375		29		0.83	152.8	0.0188488	0.35	237	6.5	5.1	1.47333	5.1					6.5			92.7
22	OA+T			6.03	6.93	9.53	1.37518		34		0.87	50.75	0.0594857			28.8	4.6	5.888	4.6		7.9			28.8			119.4
22	OA+T	3.75619	2.70286	8.27	5.63	4.58	0.813499	12	65		1.02				538.5
22	OA+T	7.845	7.88684	9.9							0.65	133.9	0.0168447	0.82	315.1
22	OA+T	0	0	5.95	8.25	18.16	2.20121	13.88	70	1.32	0.58					13.4								13.4	95.9	132.2	76.6	13.6
22	PCOM T	8.31727	10.7696	3.97												3.2	4.7	0.668444	4.7	9.2	10	5.2	4.2	3.2	43.7	44	30.1	12.6
22	PCOM T	9.0092	8.89623	11.07	5.05	5.23	1.03564		43		0.64	118.1	0.0188044	0.18	249.8		4.9		4.9											1.04	4.07	0.97	2.66
22	PCOM T	11.2968	9.22572	14.94	4.76	8.88	1.86555		61		0.52	182.8	0.0098709	0.97		4.8								4.8			37.6
22	PCOM T	3.14114	9.7278	6.17	7.85	12.5	1.59236	11.1	57	0.39	1.05				241.8		4.3		4.3	4.9	4.2	3.6	3.4
22	PCOM T	10.1922	10.1922	15.5	8.08	18.21	2.25371	6.32	73	0.95	1.02				420
22	PCOM T	5.6484	11.1838	10.05	8.16	19.97	2.4473	7.03	17		0.51				122.2		5		5											1.46	5.8	1.44	3.91
22	PCOM T	9.38262	12.0123	6.11	5.56	3.45	0.620504	13.14	55		0.98
22	PCOM T	7.69856	9.99453	8.77	5.8	2.8	0.482759	8.83	19	0.26	0.51
22	PCOM T	5.00511	15.3971	9.81	4.74	16.8	3.5443				0.93
22	PCOM T	5.33878	11.1477	3.57	4.07	2.61	0.641278	7.2	64		0.55				276.1
22	PCOM T	13.8935	12.4265	9.34	5.24	18.48	3.52672	7.91	87	0.25	0.78	92.2	0.0293557	0.26	247.3
22	PCOM T	8.49352	8.75711	4.76	5.98	6.34	1.0602	12.03	72	1.02	0.53
22	PCOM T	5.27184	5.52079	8.69	4.77	3.21	0.672956	11.2	56	0.31	0.54
22	OA+ PCOM T	8.28432	8.73619	7.99	0.97	0.51	0.525773	5.52	33		0.7	52.5	0.0462667	0.01	293.2		4		4
22	OA+ PCOM T	7.76655	9.07928	8.22	5.07	17.56	3.46351	7.24	85	0.56	0.61
22	OA+ PCOM T	6.45905	9.31986	10.9	3.93	3	0.763359	5.58	35	0.28	0.57				309.9
22	OA+ PCOM T	11.7152	10.3742	9.04	7.36	4.99	0.677989	15.22	35	0.58	0.57					9.3	4.4	1.81867	4.4	8.2	8.6	6.2	3.1	9.3	99.1	130.8	96.1	10.4
22	OA+ PCOM T	8.1065	11.2027	7.88	7.19	16.2	2.25313	10.24	61		0.9				369.9
22	OA+ PCOM T	9.33555	11.2466	8.16							1.03	64.54	0.0553781		442.7
22	OA+ PCOM T	8.30315	11.414	7.23	5.08	7.48	1.47244	8.52	43		0.61				360.3
22	OA+ PCOM T	7.46844	12.1598	8.94	6.03	14.93	2.47595	12.17	65	9.65	0.58				246.8
22	OA+ PCOM T	9.03744	12.6461	9.87				7.8			0.99	20.1	0.17091	0.79	440.6	9.3	4.4	1.81867	4.4	7.5	9.6	6.4	5.5	9.3	60.3	103	45.2	23.9
22	OA+ PCOM T	6.15048	15.9327	6.48	6.46	10.05	1.55573	10.37	55		0.76					23.7	5.5	5.79333	5.5	10	10	8.9	7.4	23.7	144.5	149.2	174	97.4
22	OA+ PCOM T	8.26863	7.29585	7.83	6.16	4.44	0.720779		26		0.51	55.2	0.0320598	0.41	255.9
22	OA+ PCOM T	9.60228	8.38787	8.25	6.77	13.35	1.97194	11.01			0.73	18.9	0.134026	0.34	330.7	7.5	4.6	1.53333	4.6	8	5.6	4.3	4.2	7.5	81.9	93.2	81.9	41.7		1.59	4.6	0.98	2.65
22	OA+ PCOM T	9.06098	9.32248	13.1	9.35	17.35	1.85561	6.41	110		0.98	69	0.0492841	0.52	592.1	5.1	4.5	1.02	4.5	9.7	9.5	5.6	3.5	5.1	239.2	>300	275.1	21.3		0.57	3.92	0.87	2.39
22	OA+ PCOM T	9.80625	9.32248	12.37	6.93	7.24	1.04473				0.69	49.22	0.0486449		625.9	4	4.7	0.835556	4.7	7	7.4	6.4	8	4	25.1	48.9	20.5	69.7
22	OA+ PCOM T	9.31986	10.1044	9.18	4.87	9.67	1.98563	16.55			0.87	9.6	0.314469	0.19	295.9	18.8	5.3	4.42844	5.3	8.2	8.7	7.5	6.5	18.8	128.9	158.1	103	95.4		2.26	4.62	1.06	2.88	1.02	0.95
22	OA+ PCOM T	8.70272	10.5437	12.22	4.44	5.19	1.16892		51		0.66	153.1	0.0149589	0.92		13.3	4.9	2.89644	4.9		5.9			13.3			43.1
22	OA+ PCOM T	11.5118	11.598	12.82	8.71	27.47	3.15385	13.2			0.83	38	0.0757921	5.14	333.4	12.5	4.7	2.61111	4.7	8.7	7.4	5.1	4.2	12.5	101.6	104.7	37.1	10.5		0.97	5.46	1.3	3.51
22	OA+ PCOM T	12.0813	12.0834	9.36	5.75	3.61	0.627826		49		0.55	165.2	0.0115527	0.13			4.8		4.8		5.1
22	OA+ PCOM T	5.53543	13.1043	10.92	5.16	2.16	0.418605	15.96			0.7				467.4	8.3								8.3	69	109.6	201	54.1
22	OA+ PCOM T	11.4872	13.9913	12.17	7.67	24.8	3.23338	11.73			0.81	25.3	0.111095	1.04	266.9	8.8	4.9	1.91644	4.9	9.7	9.4	6.2	3.7	8.8	176.7	>300	152.4	7.1		0.85	3.99	0.87	1.9
22	OA+ PCOM T	9.48931	14.4599	11.56	5.56	11.88	2.13669		58		0.62	51.4	0.041856	0.73	298.5
22	normal	7.32566	8.67552	3.8					46		0.44	50.11	0.030469		177.9
23	OA+PCOM	8.48515	7.09816	12.61	8.94	15.53	1.73714	15.09	30		0.45					12.5	5	2.77778	5	9.2	9.3	5.4	4.3	12.5	96.2	250.6	48.5	16
23	OA+PCOM	4.48106	10.9438	8.27	8.51	8.98	1.05523	19.44	71	0.61	0.49
23	OA+PCOM	7.64417	9.31986	6.46	5.68	8.86	1.55986	4.13	48	1.21	0.5	49.2	0.0352642	0.68	322.2	15.5	5.2	3.58222	5.2	8.7	91	7	4.8	15.5	170.8	204.9	131.7	27.8		0.96	3.74	0.75	1.66
23	OA+PCOM	4.79957	7.69856	9.27	4.14	6.62	1.59903	5.07	48	0.27	0.37
23	OA+PCOM	16.0509	13.0541	12.3	6.14	8.03	1.30782	6.78	78		0.33
23	OA+PCOM	11.5321	6.5898	4.57	6.94	3.14	0.45245	10.11	61		0.42
23	OA+PCOM	6.45905	10.3136	2.8	0.33	0.03	0.0909091	6.15	1	0.55	0.39
23	OA+PCOM	14.9055	18.8468	16.06	6.46	9.24	1.43034	7.82	35	0.58	0.44
23	OA+PCOM	8.34185	3.20076	9.01	7.1	6.72	0.946479	11.47	59		0.42				229.1
23	OA+PCOM	10.1044	9.27384	7.12	6.56	3.29	0.501524	10.08	30		0.24
23	OA+T			12.83	6.76	6.04	0.893491	17.54	28		0.56	33.8	0.0574911	0.14	316.5
23	OA+T			1.6						0.61	0.63			4.66	417.6	6.9	4.1	1.25733	4.1	7.7	5.7	4	3.4	6.9	100	87.5	35.7	5.5		0.72	2.9	0.64	1.94
23	OA+T			4.48	5.92	4.12	0.695946	5.77	25		0.77	52.5	0.0508933	0.09	393.7		4.8		4.8		5.5
23	OA+T	3.95388	5.67246	10.63	5.51	3.85	0.69873		59		0.82	63.2	0.0450222	0.49	520.4
23	OA+T			8.02	3.97	11.52	2.90176	25.39	38		0.82	24.6	0.115667	0.85	575.5	12.4	5.3	2.92089	5.3		6.9			12.4			76.4
23	OA+T	4.29278	7.07305	2.92	8.24	4.16	0.504854	8.51			0.53	43.2	0.0425718	0.09	323.5	9	4.9	1.96	4.9	8.5	6.3	5.5	4.7	9	57.1	42.1	20.6	13.6		0.79	4.55	1.07	3.03
23	OA+T	7.76655	9.22572	12.46	5.88	18.88	3.21088	7.22			0.88	51.9	0.0588362	1.57	448.1	2.9	4.1	0.528444	4.1	8.5	9.3	5.2	3.6	2.9	29.1	60.4	14.1	4.6		1.06	4.66	1.09	3.1
23	OA+T	7.78224	9.81566	6.75	8.74	5.41	0.618993	13.29			0.51	24	0.0737375	0.06	356.2	10.6	4.9	2.30844	4.9	7.1	5.2	5	3.6	10.6	155.1	138.7	64.1	7.8		1.24	4.36	1.01	2.73
23	OA+T	0	0	14.63	6.38	13.43	2.10502	20.33	50	0.67	0.71				405.9		4.5		4.5
23	OA+T	7.99929	5.22791	10.44	4.43	14.71	3.32054	9.57	40	0.6	0.54
23	OA+T	0	0	10.15	4.56	9.39	2.05921	12.39	58	0.27	0.57				222.8	15.5	4.5	3.1	4.5					15.5
23	OA+T	0	0	9.39	4.66	10.08	2.16309	15.2	54	0.78	0.79
23	OA+T	4.73001	4.09509	13.78	3.99	16.38	4.10526	5.17	99		0.77	46.3	0.0577084	0.42	471.3		4.1		4.1	6.6	8	4.6	3
23	PCOM T	4.04174	6.91668	6.52	5.79	19.66	3.39551	10.56	50		1.1	19	0.200895	0.63	410.7	9.9	5.6	2.464	5.6		8.9			9.9			140.7		43
23	PCOM T	12.0123	7.62534	6.48						0.73	0.65	9.2	0.245163		176.6	23.2	5	5.15556	5					23.2
23	PCOM T	8.69854	7.73203	12.17							0.58	58.94	0.0341466		227.3	6.1	4.5	1.22	4.5					6.1
23	PCOM T	11.1462	8.53536	16.71	7.98	19.27	2.41479	14.61	26	0.45	0.52				177.5		5		5											0.7	4.16	0.94	2.61
23	PCOM T	6.31523	8.7864	8.53	5.82	7.14	1.2268	8.57	24	0.15	0.57
23	PCOM T	9.91294	13.462	16.78	6.91	25.77	3.72938	16.18	56	0.47	0.77				266		4.9		4.9
23	PCOM T	15.8155	16.9703	7.99				8.65		0.33	0.77	27.84	0.0959734		302.5		5.6		5.6
23	PCOM T	4.37228	19.9514	8.7	7.1	3.04	0.428169	11.31	67	1.16	0.59
23	PCOM T	9.7278	29.5129	4.02							1.11	28.3	0.136102		470.4		5.2		5.2											2.86	5.42	1.21	2.68
23	PCOM T	10.7006	7.16615	14.16	6.92	27.62	3.99133	19.23	56	0.99	1	81.1	0.0427867	1.05
23	PCOM T	7.322	4.51872	10.66	5.59	8.08	1.44544	12.22	70		0.76	11.9	0.221613	1.95	393.2		5.6		5.6
23	PCOM T	5.19653	6.56627	5.27	7.82	6.52	0.83376	11.99	44	0.15	0.85																			2.68	3.34	0.64	1.18	0.38	0.76
23	PCOM T	15.7057	4.69445	8.99	5.86	3.53	0.602389	12.42	74	0.75	0.59					10.2	4.9	2.22133	4.9	7.7	6.7	6.6	5	10.2	47	78.6	101.8	37.7
23	PCOM T	9.53168	8.37637	5.13	6.1	4.3	0.704918	8.61	57		0.51
23	OA+ PCOM T	12.7089	18.0487	9.44	6.04	12.31	2.03808	13.92	49	0.37	1.08	20.4	0.183706	0.9	893.8
23	OA+ PCOM T	7.96634	24.2316	12.08							0.8	40.49	0.0685601
23	OA+ PCOM T	9.34287	7.322	9.1	8.69	20.77	2.3901	15.66	63		0.54				269.4	12.3								12.3	112	206.3	276.2	21.4
23	OA+ PCOM T	9.12217	8.0542	12.53	6.55	11.26	1.71908	8.14	44	0.11	0.51
23	OA+ PCOM T	11.5761	9.31986	11.99	5.22	7.84	1.50192	8.37	48		0.75				382.9	7.4	4.6	1.51289	4.6	8	6.8	5.1	4.4	7.4	93.4	92.3	119.9	29.8
23	OA+ PCOM T	8.66088	11.6943	12.24	4.09	4.86	1.18826		127		0.89	200	0.0154415	0.76	465.5	3.8	4.5	0.76	4.5					3.8			121.3
23	OA+ PCOM T	10.2508	12.1252	9.58	6.15	5.66	0.920325	11.04			0.63	122.9	0.0177876	0.57	250.6	15.5	5	3.44444	5	8	8.7	6.6	4.8	15.5	64.9	87.3	74.8	28		1.74	4.55	0.99	2.42	0.96	0.83
23	OA+ PCOM T	8.6295	13.1796	12.9	5.63	17.72	3.14742	7.16	40	0.61	0.85
23	normal	6.17088	5.47529	3.5							0.38	82.5	0.015983	0.02	144.3
24	OA+PCOM	9.55783	7.92973	10.92	9.87	19.71	1.99696	4.36	53	0.84	0.49
24	OA+PCOM	8.6295	11.4663	9.47	7.66	5.6	0.73107	8.7	15		0.33	61	0.0187721	0.17	207.8
24	OA+PCOM	12.0499	11.4945	8.72	5.86	4.26	0.726962	11.42	23	0.35	0.28			0.19	109.3	4.7	4.5	0.94	4.5	9.7	9.8	9.1	5.9	4.7	47.1	54.8	99.4	31.2
24	OA+PCOM	6.21324	5.67246	7.98	5.92	8.37	1.41385		38		0.49	200	0.0085015	0.19			4.7		4.7	5.7
24	OA+PCOM	7.88684	7.88684	9.41	4.44	3.37	0.759009	7.41	23	0.27	0.42
24	OA+PCOM	8.03328	53.346	7.1	8.36	3.62	0.433014	96			0.25	141.5	0.00613074	0.03			4.6		4.6		8.7
24	OA+PCOM	10.1357	9.50971	9.03	5.6	3.38	0.603571	24.16	25	0.33	0.36				173.5		5.3		5.3
24	OA+T			3.56	6.04	2.51	0.415563	13.89	55		0.51						4.3		4.3
24	OA+T			4.81							0.51	30.3	0.0584059	0.05	299.6
24	OA+T			0.09	8.85	7.91	0.893785				0.6
24	OA+T			6.59				9.22	130	4.84	0.71
24	OA+T	5.93082	9.414	15.05	6.48	7.25	1.11883		85		0.67	52.1	0.0446238	0.83	289.1
24	OA+T	6.52704	9.46421	7.75					168	15.89	0.67				442.7
24	OA+T	7.83245	9.55939	10.71							0.67	71.3	0.0326073	0.57	319
24	OA+T			9.18	6.08	12.89	2.12007	9.78	48		0.71	109.2	0.0225614	0.15	323.5	6.5	4.5	1.3	4.5					6.5			63.6
24	OA+T			14.8	5.48	17.3	3.15693		40		0.99
24	OA+T	2.74261	4.56893	8.56	6.21	8.39	1.35105		24		0.54	27.3	0.0686374	1.47
24	OA+T	5.27184	4.95647	13.08	5.26	7.67	1.45817	6	55		0.54	26.7	0.0701798	0.52	305.2
24	OA+T	6.56783	5.3346	8.5	5.81	9.52	1.63855	11.36			0.54				246	24.2	4.6	4.94756	4.6	9.4	11.6	10.3	4.4	24.2	92.1	142.8	203.6	100.5		1.17	3.97	0.9	2.57
24	OA+T	7.90776	8.8115	5.08	7.31	7.83	1.07114		48		0.63	116.4	0.0187809	0.6	276.3
24	OA+T	0	0	4.75	7.33	16.98	2.31651	8.67	138	4.31	0.51
24	PCOM T	6.77703	5.67246	10.25	6.04	5.89	0.975166	4.02	39	0.34	0.67				375.2
24	PCOM T	10.5437	7.36384	8.15	7.45	15.83	2.12483	12.81	28	0.18	0.61	12.2	0.1735	0.31	224.4	22.6	5.3	5.32356	5.3	7.6	8.6	7.5	6.7	22.6	212.1	218.3	275.8	162		2.61	5.88	1.39	3.28	0.98	1.17
24	PCOM T	8.49352	7.64417	7.04	5.93	10.12	1.70658	12.78	62	0.59	0.93
24	PCOM T	14.2779	9.48931	10.5	6.72	7.29	1.08482	21.3	25	1.51	0.83			3.2	436.9		5		5	9.2	5.5	4.3	3.8
24	PCOM T	8.46319	9.94118	12.91	7.78	31.95	4.10668	4.85	82	0.58	0.77				389.7	7	5.2	1.61778	5.2	8.4		5.6	3	7	59.8		38.6	3.4
24	PCOM T	10.46	10.0102	3.92	8.1	10.55	1.30247	20.18	27		0.84				396.4		4.7		4.7	9	6.2	5.1	4.7
24	PCOM T	8.6295	10.6624	18.02				12.83			0.6	85.04	0.0244826		197.6
24	PCOM T	15.0624	10.6692	9.08	6.82	9.12	1.33724	8.76	60	0.36	0.6
24	PCOM T	13.2298	14.4599	10.72	4.77	2.46	0.515723				0.81				433	12.6	4.7	2.632	4.7	9.1	11.4	11.5	5.8	12.6	55	106.3	162.8	25.2		1.02	3.82	0.72	1.16	1.49	0.55
24	PCOM T	9.28848	15.2507	9.89	6.06	10.34	1.70627	7.74	39	0.29	0.53				209
24	PCOM T	17.7046	16.0467	9.81	5.92	27.5	4.64527	24.03	54	0.83	1.46	35.06	0.144501		479.9
24	PCOM T	11.8616	17.0174	13.38	7.46	6.4	0.857909	23.59	40	0.91	0.57						5.2		5.2										48
24	PCOM T	10.7869	17.3688	7.39				8.57			0.67	17.82	0.130466		545.2
24	PCOM T	18.305	23.3886	12.07	4.49	10.63	2.36748	12.86	52	0.35	1.39	19	0.253858	7.91	335	38.2	4.7	7.97956	4.7	7.5	9.9	7.9	6	38.2	127.4	212.3	236.2	114.3	45	2.07	4.96	1.12	2.99
24	PCOM T	6.47265	10.5437	13.62	6.7	19.77	2.95075	5.23	24		0.98				274.9
24	PCOM T	6.44336	8.4726	5.23	9.76	19.41	1.98873	6.62			0.65				299.2
24	OA+ PCOM T	7.38058	6.49566	6.51	7.37	12.85	1.74355	11.39	42		0.77						5.1		5.1	9.2	10.6	10.6	10.1							2.89	4.8	1.13	2.84
24	OA+ PCOM T	6.0145	7.14523	12.32	4.64	7.88	1.69828	16.35	105	26	0.75	117.7	0.0221113	6.35	210.8	5.7	4.8	1.216	4.8	9.4	8.5	4.4	4.3	5.7	34	69.3	36.5	22.1		0.35	4.29	1.01	2.77
24	OA+ PCOM T	10.9202	9.95792	6.14	7.46	3.38	0.453083	12.34	59	1.16	0.7				304
24	OA+ PCOM T	8.56674	10.6315	8.35	6.27	14.98	2.38915	12.34	54		0.53	49.07	0.0374791		339.8
24	OA+ PCOM T	15.0624	10.8951	11.43	7.66	6.2	0.809399	12.56	45	0.67	0.68				345.1	13.3	5.2	3.07378	5.2	7.3	7.5	4.5	4.3	13.3	46.3	96.5	23.3	7.3
24	OA+ PCOM T	10.1671	10.8951	6.7	7.66	10.11	1.31984		65		0.52	140.6	0.0128336
24	OA+ PCOM T	7.68182	13.0133	7.94							0.72	31.43	0.0794909		420.7		4.8		4.8											3.54	6.17	1.5	3.96
24	OA+ PCOM T	9.91294	13.462	7.82	6.91	25.77	3.72938	16.18	56	0.47	0.77				266	8	4.9	1.74222	4.9					8
24	OA+ PCOM T	4.80114	14.6858	3.24	6.11	13.41	2.19476	9.06	94	0.45	0.53
24	OA+ PCOM T	5.9303	4.8639	13.48	6.74	15.33	2.27448	10.82	28		0.86	39.6	0.0753586	0.69	273.8		4.6		4.6		5.1
24	OA+ PCOM T	7.21949	10.2801	8.73	5.46	24.12	4.41758	10.45	66	0.62	0.89	36.7	0.0841499	1.23	271.4	9	4.9	1.96	4.9	9.4	9.3	7.8	6.3	9	130.2	180.2	170.9	62.6		0.93	4.32	0.95	2.3
24	OA+ PCOM T	14.6858	11.6859	12.74	9.34	17.02	1.82227	20.89			0.9	143.7	0.0217328	3.39	285.8	12.3	4.8	2.624	4.8	7.6	5.9	7.6	5.7	12.3	71.2	45.4	105.3	48.7		0.93	4.33	0.99	2.76
24	OA+ PCOM T	8.85387	13.1796	14.96	5.1	12.5	2.45098	11.01		0.69	0.63				375.9	8.8	4.8	1.87733	4.8	6.3	4.4	4.4	3	8.8	228.6	128.8	57.3	6.2		1.2	6.11	1.48	4.11
24	OA+ PCOM T	13.2298	14.4599	10.72	4.77	2.46	0.515723				0.81				433	12.6	4.7	2.632	4.7	9.1	11.4	11.5	5.8	12.6	55	106.3	162.8	25.2		1.02	3.82	0.72	11.16	1.49	0.55
24	OA+ PCOM T	8.59969	15.4641	8.64	5	14.58	2.916	11.41	40	0.44	0.81				253.1
24	normal	5.68396	9.66504	4.98	8.32	4.13	0.496394	22.64	23	0.83	0.3				247.7
24	normal	4.14216	2.9811	4.55	8.15	6.36	0.780368	4.09	38	0.16	0.06
24	normal	4.2363	4.30534	4.08	8.83	7.26	0.822197				0.36
24	normal	5.94233	4.79957	11.6	9.04	3.95	0.436947	21.68	41	2.32	0.41				319.4
24	normal	7.14523	5.753	5.88	3.61	2.66	0.736842	5.5	12	0.23	0.45
24	normal	5.47686	4.76976	1.57	6.43	2.67	0.415241	43.01	41	0.6	0.29				173.8
25	OA+PCOM	6.0145	12.301	10.06	7.61	4.99	0.655716	10.58	27	0.74	0.42
25	OA+PCOM	10.983	9.22154	7.96	5.34	15.63	2.92697	13.16			0.41	38.2	0.0372435	3.74	196.1	11.9	5.3	2.80311	5.3	9.1	7.2	5.7	5.1	11.9	73.9	75.4	34	14.5		0.95	4.34	0.86	1.31
25	OA+PCOM	10.5437	16.3098	8.65	6.25	1.36	0.2176		39		0.45	200	0.0078075	0.21	120.9		4.1		4.1
25	OA+PCOM	6.12119	8.72102	10.32	6.22	5.8	0.932476	14.34	11	0.59	0.48
25	OA+PCOM	6.56783	9.5458	0.64	4.67	3.62	0.775161	12.96	44	0.91	0.43
25	OA+PCOM	6.45905	11.3805	10.75	6.45	8.18	1.26822	9.76	37	0.3	0.4				269.6
25	OA+PCOM	12.9913	17.8474	14.29	4.94	0.58	0.117409	11.4	26	0.58	0.4				274.3
25	OA+PCOM	5.76346	8.97468	6.39	7.91	7.04	0.890013	11.93	28	0.69	0.25				171.8		4.7		4.7										46
25	OA+PCOM	10.8141	10.7633	8.41	7.56	5.21	0.689153		42	0.15	0.35
25	OA+T			8.57							0.52	23.7	0.076135	4.92	184
25	OA+T			11.74	7.57	11.71	1.5469	7.04	38	0.54	0.77				313.4
25	OA+T			9.69							0.78	200	0.013533		246.9
25	OA+T			11.68	7.23	5.21	0.720609	23.08	13	0.66	0.84	166	0.017559	1.01			4.7		4.7	7.8	6.6	5	4.5
25	OA+T			4.06	6.98	4.41	0.631805				0.86
25	OA+T	4.48734	5.33878	1.06							0.53	52.2	0.0352318	0.03	280.1
25	OA+T	5.77392	5.41305	10.03	6.39	12.44	1.94679	8.4	43	0.18	0.65				255.3
25	OA+T	8.58557	8.4726	8.32							0.63	119.6	0.0182784	0.22	209.1
25	OA+T	6.44598	8.75711	4.97	8.29	9.19	1.10856	6.64	12	0.36	0.67			0.69	498.9		4.3		4.3		7.3									1.82	4.93	1.16	2.62	1.63	0.9
25	OA+T	5.9622	9.60228	6.72	3.49	6.14	1.75931	11.13	183		0.58					4.7	4.7	0.981778	4.7					4.7
25	OA+T			6.56	5.17	4.6	0.889749	13.87	145		1.01	30.4	0.115286	0.44	606.4	24.8	5.3	5.84178	5.3	9.8				24.8			194.4
25	OA+T	4.66934	4.22323	9.95	8.62	16.1	1.86775		32		1.29	94.5	0.0473683		598.1
25	OA+T	4.7865	4.42667	2.91	6.59	3.11	0.471927	16.15			0.56	36.8	0.0528043	0.18	353.2	6.3	4.5	1.26	4.5	7.2	6.5	4.8	4.3	6.3	47.8	35.7	47.8	5.3		0.93	3.91	0.84	2.35
25	OA+T	4.44811	4.29435	1.9	4.86	10.54	2.16872	12.34	452	0.57	0.57					7.4	5.1	1.67733	5.1	9.4	8.5	5.4	3.5	7.4	60.6	111.4	37.1	3.2
25	OA+T	0	0	7.73	8.59	20.39	2.37369	7.42	74		0.58
25	PCOM T	8.75502	10.2508	12.87	5.81	6.48	1.11532	68.55	38	1.74	0.54
25	PCOM T	12.301	50.3388	11.64	6.39	9.85	1.54147		60		0.98	66.5	0.0511368	0.16	327.4	32.8	5.1	7.43467	5.1		6.9			32.8			222.5
25	PCOM T	4.33044	6.70748	2.93	8.28	2.78	0.335749	6.19	75		0.78
25	PCOM T	6.276	7.9496	4.97	9.46	25.37	2.68182	9.11	70		0.73
25	PCOM T	4.97059	8.90355	9.38						0.39	1.08	25.3	0.148126
25	PCOM T	7.51237	9.66504	9.62	8.21	9.68	1.17905	5.23	36	0.8	0.84				255.3
25	PCOM T	7.90776	10.5437	9.48	5.63	10.3	1.82948	10.41	151	0.63	0.66			0.3	325.5	8.8	4.8	1.87733	4.8	8.9	9.2	9	5.9	8.8	110.1	59.2	84.7	39.9		3.08	5.48	1.26	2.86	1.56	1.15
25	PCOM T	11.0144	11.7675	6.43	8.51	6.82	0.80141	4.33	37	0.83	0.55				285.8
25	PCOM T	12.2853	12.3057	7.78	7.39	15.78	2.13532	18.12	68	0.07	0.69	44.48	0.0538287
25	PCOM T	13.0133	12.3763	6.44	6.98	9.14	1.30946	7.67			0.77	17.7	0.150955	0.07	287		5.3		5.3											1.25	4.58	1.09	2.18
25	PCOM T	5.52131	13.0039	9.88							0.87	62.13	0.0485901			10.5								10.5
25	PCOM T	10.5437	13.802	9.68							1.03	50.63	0.0705925		206.9		5.2		5.2											1.59	4.53	1	2.48
25	PCOM T	8.59969	14.4976	8.46	4.15	13.79	3.32289	21.94	290	8.57	0.89			0.96	431.4		4.9		4.9											0.96	2.95	0.58	1.56	0.4	0.57
25	PCOM T	9.15041	11.3752	7.54	7.68	11.05	1.4388	14.36	69	0.63	0.59
25	PCOM T	16.2768	14.2423	9.84	4.42	8.42	1.90498	50			0.61					16.9								16.9			50.3
25	PCOM T	11.4406	5.67455	4.95	8.19	8.43	1.0293	16.23	32	0.51	0.55
25	PCOM T	6.13479	12.5646	7.76	6.1	7.75	1.27049	12.94	35	0.81	0.52				246.6
25	OA+ PCOM T	14.7423	7.00402	6.65	5.18	8.38	1.61776	19.63	50	1.13	1.01				351.4
25	OA+ PCOM T	15.0781	7.21949	8.06	6.69	16.19	2.42003	6.18	29	0.28	0.51
25	OA+ PCOM T	5.1777	10.3136	6.14	6.86	15.64	2.27988	23.09	35		0.7	23.76	0.102231		412.6	14.6	5.2	3.37422	5.2					14.6						1.57	4.88
25	OA+ PCOM T	4.94967	10.9202	12.82	4.97	18.74	3.77062	13.06	59		0.66				350.5	10.5								10.5	299	50.2	115.6	76.6
25	OA+ PCOM T	16.1968	12.2853	12.78	8.17	17.38	2.12729	21.4	50		1.03				483.1		4.6		4.6
25	OA+ PCOM T	12.484	13.8935	8.2	5.46	12.6	2.30769	5.54	41		0.82				259.4	9.8	4.5	1.96	4.5					9.8
25	OA+ PCOM T	13.2173	14.6858	10.74	6.34	15.07	2.37697		759	38.35	0.74	50.1	0.0512535	5.89	276.4
25	OA+ PCOM T	14.3093	17.4054	11.94							1.22	23.31	0.181613		412.5
25	OA+ PCOM T	20.669	22.1417	12.03	4.14	11.17	2.69807	7.11	44	0.67	1				486.1
25	OA+ PCOM T	16.6021	28.5192	9.61	5.45	8.31	1.52477	17.97	40	1.19	1.12				659.9	43	6.3	12.04	6.3	9.9	12.2	12.8	9.2	43	92.6	142.2	126.5	156.9		1.69	4.29	1.01	2.76
25	OA+ PCOM T	7.845	0	6.77	4.81	16.19	3.3659	11.1	96	5.03	0.69
25	OA+ PCOM T	7.20171	3.77606	5.53	7.26	54.42	7.49587	16.62	127	2.19	0.79	45.4	0.0603811	4.91	439.1
25	OA+ PCOM T	13.6503	2.44764	4.4	6.55	3.49	0.532824	6.13	31		0.67				357.6	2.1								2.1			161.6
25	OA+ PCOM T	10.9202	5.59192	6.33							0.78	45.9	0.0589673	1.59	465.6	21.2								21.2			117.6									19.5
25	OA+ PCOM T	8.72102	6.96218	8.51	0.24	0.01	0.0416667	9.58	8		0.53	57.84	0.0317963
25	OA+ PCOM T	8.34708	10.5437	5.49	6.88	9.38	1.36337	15.56	61	0.58	0.54	17.9	0.104682	1.65	297.4	19.9	5.3	4.68756	5.3	8.8	11	5.6	4.5	19.9	63.3	171.1	133.9	40.9		1.21	6.06	1.51	4.05
25	OA+ PCOM T	11.3491	11.5321	8.3	6.58	14.16	2.15198	9.67			0.58	59.9	0.0335993	0.2	167.5	10.2	4.6	2.08533	4.6	7.5	7.4	5.7	3.5	10.2	63	64.5	40.3	12.5		0.86	5.09	1.15	3.03
25	OA+ PCOM T	12.2382	11.6498	12.14	5.01	5.25	1.0479	9.27	32		1.08	68	0.0551118	4.07	433.5
25	OA+ PCOM T	6.35968	13.0133	15.47	4.8	14.19	2.95625	7.27	53	0.68	0.64				267.6
25	OA+ PCOM T	10.2508	13.6503	11.92	7.68	6.61	0.860677	6.42			0.61	36.2	0.0584724	0.16	276.3	16.5	5.2	3.81333	5.2	8.4	9.7	6.3	7.1	16.5	82.8	149.38	69.9	88.6		1.55	3.99	0.95	2.62
25	OA+ PCOM T	12.6854	13.7131	4.12	6.6	17.15	2.59848	8.77	63	0.1	0.81	21.5	0.13073	0.89	394.7	14.9	4.6	3.04622	4.6	8.1	9.6	6.5	5.9	14.9	161.4	>300	232.3	160.9		0.82	4.07	0.94	2.66
25	OA+ PCOM T	15.6743	15.4348	5.51	6.67	14.67	2.1994	15.12			0.66	158.1	0.0144858	0.75	163.4	10.4	5	2.31111	5	9.4	9.5	8	4.9	10.4	113.7	174.6	167.7	22.5			1.15	6.21	1.49	3.48
25	OA+ PCOM T	14.5101	18.3855	15.08	8.07	26.78	3.31846	13.43	64	0.92	0.66	58.3	0.039283	0.45	285.2	3.3	4.7	0.689333	4.7	5.4	4.8	4.2	3.4	3.3	93.5	54.2	36.6	2.7		0.72	3.7	0.82	2.38
25	normal	4.9685	5.38899	5.19	6.95	6.49	0.933813	21.74	26		0.31
25	normal	4.69445	5.41305	1.73	7.07	3.41	0.48232	23.04	19		0.42				279.2
25	normal	6.49566	7.73203	3.95	4.93	2.07	0.419878	9.64	44		0.43
25	normal	4.01664	9.82822	8.61	3.72	14.61	3.92742	17.84	170	0.29	0.45				241.2
25	normal	9.66504	4.01664	2.41	7.32	27.35	3.73634	10.58	185		0.44						4.8		4.8
26	OA+PCOM	10.6315	6.0145	12.44	7.16	9.29	1.29749	11.64	39		0.47
26	OA+PCOM	6.49566	8.4726	3.53	8.86	2.52	0.284424	16.33	43		0.39	70.6	0.0191686	0.04	194.7
26	OA+PCOM	6.67766	8.4726	5.09	6.62	15.32	2.3142	9.61	28	0.72	0.5				410.2
26	OA+PCOM	8.81987	8.8523	10.69	6.43	30.59	4.75739	11.22	36		0.4				127.9
26	OA+PCOM	8.44436	13.9798	4.18	3.97	3.03	0.763224	6.16	20		0.4					5.2	4.4	1.01689	4.4	8.1	8	7.7	3.9	5.2	37.6	53.7	96.4	14.1
26	OA+PCOM	13.802	11.4223	5.89				11.59			0.49	57.68	0.0294782
26	OA+PCOM	4.97059	18.4185	7.55	7.09	17.83	2.51481		83		0.5	42.6	0.0407277	0.27	332.6	7.7	4.6	1.57422	4.6	5	6.8	5.6	3.8	7.7	25.4	70.7	53.3	13.3
26	OA+PCOM	12.9443	7.90776	8.33	5.92	6.53	1.10304	21.09	32		0.46	18.6	0.0858172	0.09	117.9	17.3	4.8	3.69067	4.8		8.1			17.3			268.1
26	OA+PCOM	22.2589	18.6931	13.98	5.38	6.85	1.27323		72		0.47	200	0.0081545	0.03			5.1		5.1
26	OA+PCOM	30.7524	26.924	5.44	7.45	6.91	0.927517	11.33			0.35	171.1	0.00709819	0.33	119.3	7.1	4.9	1.54622	4.9	8.3	6.3	5.6	3.7	7.1	110.2	88.2	50.3	15.1		0.76	4.82	1.09	2.68
26	OA+PCOM	9.33555	7.45275	10.72	4.96	11.87	2.39315	3.91	36	0.43	0.49					5.5	4.7	1.14889	4.7	7	6.8	5.7	5.6	5.5	59	57.4	35	27.3
26	OA+PCOM	7.26342	9.53952	9.2	6.8	9.37	1.37794	5.68	65	0.13	0.47
26	OA+PCOM	10.3554	9.66504	6.9	6.33	3.94	0.622433	14.12	21	0.51	0.33				277		4.7		4.7	6.6	7.9	6.4	4.4
26	OA+PCOM	7.46844	8.7864	6.54	9.9	7.78	0.785859				0.35
26	OA+PCOM	5.94233	11.3449	12.09	7.3	6.89	0.943836	8.32	53	0.15	0.41				318.6
26	OA+PCOM	11.9166	13.5896	12.53	4.7	11.36	2.41702	11.53	45	0.12	0.35
26	OA+PCOM	6.67766	17.623	14.77	8.84	15.28	1.72851	7.44	79	0.08	0.48				241.7
26	OA+PCOM	3.89112	7.68182	5.13	6.34	10.63	1.67666	6.39	42	0.36	0.39				127.8
26	OA+PCOM	10.1044	10.1713	13.06	4.07	2.53	0.621622	9.31	24	0.38	0.39
26	OA+PCOM	6.97577	13.1796	6.77	8.23	8.45	1.02673	11.06	71	0.22	0.3				247.3
26	OA+PCOM	10.5437	8.26863	6.91	5.16	6.75	1.30814	8.62	9	0.3	0.35
26	OA+T			9.98	7.25	10.12	1.39586	7.73	44	0.26	0.6	43.3	0.0480831		330.4
26	OA+T			2.46	2.63	2.43	0.923954	13.24	90	0.83	0.69				355.1	11.3	4.3	2.15956	4.3	7.6	8.7	6.9	6	11.3	122.1	136.8	127.1	83.3
26	OA+T			9.06	7.64	9.14	1.19634	2.9			0.71			0.57	573.2	6.9	4.8	1.472	4.8	8.5	7	4.5	3.4	6.9	79.3	166.3	40.4	17.6
26	OA+T			7.67	8.71	16.62	1.90815	26.82	63	0.86	0.77				293.6	5	4.4	0.977778	4.4	7.7	6.7	5.3	3.3	5	47.8	70	47.3	6.5
26	OA+T			8.77	5.62	9.4	1.6726	7.31	57		0.88	200	0.015268			8	5.1	1.81333	5.1					8
26	OA+T	5.14004	4.14216	4.17				5.8			0.73
26	OA+T	5.91513	5.22163	8.87	6.98	4.89	0.700573		62		0.81	43.2	0.0650625	0.04
26	OA+T	2.44764	6.00143	2.13	2.72	1.38	0.507353		148		0.55	45.49	0.0419543			7.3	4.9	1.58978	4.9	5.1	7.5	7.6	6.4	7.3	10.5	29.3	51	36.3
26	OA+T	4.37856	6.73624	6.29	9.59	7.78	0.811262	9.25	65		0.54
26	OA+T	1.50624	8.34708	7.49	7.91	10.67	1.34893	19.63	46		0.55
26	OA+T	8.97468	9.02436	3.72	6.6	19.33	2.92879	5.03	59	0.7	0.69				284.3
26	OA+T			7.6	8.82	15.4	1.74603	9.52	54		0.63				330.4	8.9	4.6	1.81956	4.6	6.5	6.5	6.2	5.4	8.9	69	60	53.9	36		0.56	4.88	1.05	3.11		0.63
26	OA+T			9.05	6.97	9.28	1.33142	9.11	40		0.64	12.2	0.182033	0.02	135.6
26	OA+T			10.85							0.69			0.31
26	OA+T			9.68							0.71	86.8	0.0283836	0.28	268.8	4.1	4.7	0.856444	4.7					4.1			30.4
26	OA+T			12.14	7.12	12.17	1.70927		63		0.87	139.3	0.0216719	2.79	697.6	9	4.7	1.88	4.7		7.2			9			100.7
26	OA+T	4.97059	2.30957	2.66	3.09	1.43	0.462783	7.44	160		0.9	89.7	0.0348161	0.42	550.3	8.9	4.9	1.93822	4.9					8.9			93.2									7.9
26	OA+T	4.29435	2.72065	9.51	3.59	10.56	2.9415	20.07	63	6.13	0.97				350.5	8.7								8.7	33.5	39.2	63.6	53.7
26	OA+T	7.61488	6.0919	10.22	6.74	6.35	0.942136	14.62	42	0.21	0.58				319.3
26	OA+T	6.9036	6.25508	6.77	7.59	8.52	1.12253	7.58	97		0.78	15.95	0.169693	0.34	465.5	26.7	5.4	6.408	5.4	9.6	9.3	7.7	6.7	26.7	110.1	150.3	93.4	124.7		1.46	5.32	1.31	3.58
26	OA+T	7.45275	7.45798	10.68		22.25		10.14			0.75	63.4	0.0410489	0.59	336.4	4.3	6	1.14667	6	11.3	10.7	7.4	5.4	4.3	28.4	39	47.9	3.7		0.59	4.31	1	2.98
26	OA+T	8.6295	7.90776	15.47	6.26	28.87	4.61182	11.62	74		0.6	51.5	0.0404272	0.29	270.5		4.9		4.9		6
26	OA+T	12.7989	10.6776	12.07	6.24	7.87	1.26122		22.46		0.96	200	0.016656	0.06	207.2	6.2	5	1.37778	5	8	7.8	5.4	5.3	6.2	63.8	115.3	19.4	8.3		4.58	0.91	1.03	2.34	0.71	0.74
26	OA+T	4.65993	6.66825	5.17	8.18	16.57	2.02567	10.4	160	0.74	0.97	71.81	0.0468723			6.7	5	1.48889	5	9.1	6.6	5	3.4	6.7	91.4	127.2	40.4	6.1		0.55	4.47	0.96	2.43	0.92	0.64
26	OA+T	0	0	10.37	3.43	7.72	2.25073	18.38	89	1.62	0.62
26	OA+T	0	0	11.56	6.98	17.05	2.44269	14.58			0.67	28.8	0.0807257	0.72	307.8	9.3	5.3	2.19067	5.3	9.1	7.2	6.8	6.4	9.3	86.9	56.1	84.1	41.5		1.42	4.14	0.88	2.39
26	OA+T	0	0	9.31	5.65	14.36	2.54159	5.29	84	0.38	0.95				475.4		4.4		4.4	6.9	8	6.4	5.4
26	PCOM T	8.368	11.5321	8.71							0.75	17.91	0.14531		550.1
26	PCOM T	16.1544	19.9158	9.58	5.02	4.31	0.858566	17.6	44	0.7	0.82
26	PCOM T	9.98721	5.28125	4.62	6.89	13.8	2.0029	8.87	50	0.53	0.87	10.44	0.289167		424.5		5.5		5.5											1.55	4.28	1.04	2.89
26	PCOM T	6.21324	6.31523	8.7	7.95	12.15	1.5283	5.2	46		0.55	41.02	0.0465261		169.3		4.5		4.5											1.38	4.96	1.12	3.23
26	PCOM T	10.0081	7.45589	4.64	6.76	4.3	0.636095	9.92	50		0.82						5.2		5.2
26	PCOM T	9.60228	9.33555	13.2	3.16	8.68	2.74684	10.03	186	0.27	0.51				124.9
26	PCOM T	13.802	9.53952	16.47	8.59	28.4	3.30617	9.1	49	0.2	0.91	35.1	0.089963	0.67			4.8		4.8
26	PCOM T	7.23414	11.2466	6.17	7.12	22.97	3.22612	20.75	98	4.14	0.88				318.8	2.69	4.2	0.502133	4.2	/	9.8	8	7	2.69	9.5	71.1	67.8	32.2
26	PCOM T	7.68182	11.7487	5.78	7.39	11.31	1.53045	7.33	41	0.47	0.69				336		4.9		4.9	8.7	9.8	5.9	5.3							1.14	4.24	0.99	2.75
26	PCOM T	8.07721	12.6461	15.02	6.62	10.27	1.55136	9.03	30	1.66	1.63	76.7	0.0737432	0.88			4.6		4.6	6.5	6.5								41
26	PCOM T	9.24141	12.6854	5.56	5.79	9.35	1.61485	10	49	0.61	0.87	27.7	0.108986	0.47	283.7	19.4	5.4	4.656	5.4					19.4						1.21	4.07	0.91	2.52	0.55	0.8
26	PCOM T	13.8323	13.4892	12.31	5.26	18.94	3.60076	9.71	46	0.46	0.83	12.54	0.229673		405.2		4.6		4.6											1.59	3.85	0.83	2.3
26	PCOM T	14.1351	14.6074	15.14	3.89	7.97	2.04884	6.44	52	0.59	0.84				261.6
26	PCOM T	10.983	15.5331	11.77						0.95	0.67				147.9
26	PCOM T	16.4562	17.4724	9.37	7.24	10.96	1.51381	10.77	48		0.91	70.08	0.0450585				4.5		4.5
26	PCOM T	5.83668	8.8115	4.82	5.41	9.16	1.69316	4.91	34	0.18	0.81				136.8
26	PCOM T	8.43076	10.6624	9.12	7.57	18.94	2.50198	5.65			0.8	22.2	0.125045	0.36	402.6	29.3	5.1	6.64133	5.1	10.5	10.3	6	3.5	29.3	144.8	187.3	100.7	32.1	4.04	4.25	0.94	2.34	1.26	1.12
26	PCOM T	7.79479	5.99672	10.15	6.5	4.51	0.693846	4.2	61		0.6				254.7	9.8	5.3	2.30844	5.3	7.4	7.7	4.9	4.6	9.8	38.7	83.1	62.6	12.8		0.92	4.88	1.09	2.66
26	PCOM T	6.35445	6.60863	6.73	5.25	11.18	2.12952	11.85	59	8.02	0.61				255.3
26	PCOM T	8.11958	7.61488	9.23							0.71	30.77	0.0800682		256.6
26	PCOM T	5.15469	4.48734	5.28	1.86	2.33	1.25269	7.32	24		0.55
26	OA+ PCOM T	3.41728	6.82515	13	1.93	0.17	0.0880829	5.2	21	0.57	0.52					3.1								3.1	60.9	102.5	87.5	11.9
26	OA+ PCOM T	10.1755	8.64205	15.57	4.87	9.35	1.91992	4.74	31		0.99	24.9	0.137964	0.41	489.3		5.5		5.5	11.1	11	4.6	2.9
26	OA+ PCOM T	7.88684	8.8115	6.77	0.23	0.09	0.391304	2.48	19		0.8					1.4	3.7	0.230222	3.7	6.3	8.4	7.8	4.6	1.4	24	33.9	53.5	25.3
26	OA+ PCOM T	5.15469	8.97468	9.94	8.67	10.63	1.22607	20.12	45	1.11	0.71				536
26	OA+ PCOM T	10.6472	9.13786	6.9	6.07	9.87	1.62603	9.36	93	0.73	0.65					25.4	4.9	5.53156	4.9	10.3	11.8	10.7	5	25.4	186.1	176.7	205.2	51.8
26	OA+ PCOM T	8.26758	9.87372	15.47	8.63	8.37	0.969873	11.83	44		0.57					2.5	4.7	0.522222	4.7	5.6	3.6	4.7	4.6	2.5	54.3	12	9	6.3
26	OA+ PCOM T	7.55735	11.1838	4.4	5.4	16.34	3.02593	5.09	38	0.45	0.99				231.6	9	4.8	1.92	4.8	7.5	7.3	6	3.8	9	151	63.3	59.5	10.6		1.89	5.25	1.26	3.48
26	OA+ PCOM T	4.83252	11.2842	9.17	5.1	9.73	1.90784	12.7	60	0.74	0.53	68.8	0.0267311	4.17	184.3
26	OA+ PCOM T	7.68182	11.7487	8.52	5.83	6.72	1.15266	8.68	82	0.77	0.54				383.4	13.7								13.7	68.3	105.8	117.4	40.7
26	OA+ PCOM T	8.64519	12.1033	14.16	8.95	4.98	0.556425		34		0.68	47.68	0.0494883
26	OA+ PCOM T	2.39325	16.804	9.68	8.45	6.46	0.764497		45		0.53	23.14	0.0794771		224.7		5		5	7	7.9	7.3	5.5
26	OA+ PCOM T	9.7278	17.8803	9.82	8.87	9.86	1.11161	10.72			0.8					45	5	10	5	8.8	8.7	7.6	7.5	45	35.7	46.4	62.7	38.65
26	OA+ PCOM T	10.6692	7.29585	5.37	3.22	5.05	1.56832	21.6	104		0.75	15.5	0.167903	5.21	406.9	20.4	4.8	4.352	4.8	8	5.3	5.8	5.1	20.4	177.6	45.8	73.7	50.1		0.93	4.55	1.05	2.99
26	OA+ PCOM T	8.58557	9.414	9.76	6.57	16.5	2.51142	14.97	211	0.65	0.78	196.1	0.0138021	0.5	391	5.4	4.4	1.056	4.4	9.5	8.3	8	4.1	5.4	76.9	40.6	46	34.8		0.43	4.57	1.01	1.43
26	OA+ PCOM T	11.6483	9.63052	9.03	6.55	4.82	0.735878		20		0.59	154.1	0.0132855	0.39
26	OA+ PCOM T	8.7864	10.0102	10.92	5.13	6.46	1.25926	14.54			0.79	16	0.171331	0.77	264.7	9.1	4.6	1.86044	4.6	7.2	9.1	4.9	3.6	9.1	67	89.6	94.6	24.8		1.01	5.19	1.25	3.29
26	OA+ PCOM T	6.6944	8.43494	7.19	6.97	13.98	2.00574	10.94			0.75				448.7	10.7								10.7	85.5	177.3	148.4	20.8
26	OA+ PCOM T	11.7361	11.8303	6.5	6.25	3.91	0.6256	10.22	39	0.16	0.59				128.8		4.9		4.9
26	OA+ PCOM T	12.6854	12.3229	9.64	5.44	16.02	2.94485	13.16			0.69	76.9	0.0311352	2.6	140.4	5.3	4.5	1.06	4.5	9	4.9	4.6	3.5	5.3	75.2	58.3	37.9	6.8		1.17	4.49	0.97	1.81
26	OA+ PCOM T	10.778	14.7068	12.41	5.94	10.84	1.82492	9.99	48		0.53	29.9	0.0615084	0.6	180.8	6.5	4.3	1.24222	4.3	5.7	7.1	5.4	3.5	6.5	35.4	56.1	47.5	10.8		1.27	4.27	0.92	1.76
26	OA+ PCOM T	9.03744	14.7355	9.67	7.11	14.4	2.02532	8.21			0.61	29.6	0.0715101	0.59	184.1	19.1	4.7	3.98978	4.7	9.7	11.3	7.2	4.4	19.1	165.2	242.3	154.5	58.4		1.8	5.39	1.21	3
26	OA+ PCOM T	9.53324	8.06884	13.65	8.28	32.77	3.95773	10.19	50			60.7	0	0.69	272.1	9.8	4.9	2.13422	4.9		5.6			9.8			112.9
26	OA+ PCOM T	18.2867	16.3176	9.62	5.69	15.37	2.70123	7.3	71		0.53	32.1	0.0572928	0.21	268.4
26	OA+ PCOM T	10.3784	18.8134	9.52	7.98	7.25	0.908521	20.21	44	1.01	0.82				134.6		5		5	9.6	6.5	5.3	3.5							1.07	3.74	0.8	2.1	1.16	0.69
26	OA+ PCOM T	16.3176	22.5936	15.47	5.91	13.88	2.34856		59		0.67
26	OA+ PCOM T	24.0057	23.0235	11.75	4.95	1.87	0.377778		44		0.59	135.6	0.0150981	0.68	209.2
26	normal	4.76348	2.37233	0.36	9.68	4.16	0.429752	7.3	23		0.38					13	15.3	8.84	15.3	22	26.1	23	17.3	13	20.7	24.2	35	27.4
26	normal	4.33044	8.1588	7.94	8.13	4.8	0.590406		29		0.2	34.2	0.0202924	0.01	243.1	7	4.4	1.36889	4.4	7.7	9.3	7.4	6.4	7	28.9	48.2	92	49.1
26	normal	3.01248	0.84726	1.46	3.09	4.96	1.60518	10.87	237	9.86	0.24
26	normal	3.51456	3.07524	3.88	6.86	7.31	1.0656	13.21	32	0.15	0.46
26	normal	3.38904	3.2949	2.31	9.16	9.73	1.06223	8.12	91	0.23	0.39				212.2
26	normal	4.8116	3.2949	4.26	7.59	8.16	1.0751	13.78	31	0.64	0.4					13.2	5.3	3.10933	5.3	9.8	10.5	5.5	3.2	13.2	85.9	270.8	44.2	4.3
26	normal	6.49566	4.80114	5.96	8.61	5.26	0.610918	16.91	54		0.14				174.3
26	normal	8.70272	12.803	8.63	5.39	5.3	0.983302	7.64	7		0.36						4.5		4.5										50	2.99	3.59	0.7	1.68
26	normal	6.77808	6.21324	1.52	6.99	4.37	0.625179	19.69	63	0.33	0.14
26	normal	9.5186	6.56783	0.22	2.96	4.63	1.56419	9.72	112		0.28						5.2		5.2
26	normal	6.91929	6.5898	2.72							0.33
26	normal	3.62439	8.8115	3.4	4.57	0.9	0.196937	66			0.47
26	normal	3.9748	8.8387	4.09	4.94	2.98	0.603239	14.7	4	0.22	0.16																			1.93	4.54	1.06	3.18
26	normal	6.5898	9.0207	8.22	6.19	6.26	1.01131	9.17	70	0.84	0.49
26	normal	6.799	9.22572	6.61	6.14	13.94	2.27036	5.54	112	0.98	0.42				279.7
26	normal	6.08667	9.53168	6.88	7.17	16.55	2.30823	13.48	59	0.67	0.45						5.1		5.1										50	0.82	5.19	1.2	3.66
26	normal	7.0605	9.60228	2.68	5.78	6.92	1.19723	10.17	27	0.14	0.3
26	normal	5.19653	9.31986	6.4	6.99	7.92	1.13305	23.12	36		0.49				129.5
26	normal	2.4853	4.94967	7.97	7.47	0.63	0.0843373				0.32
27	OA+PCOM	4.61286	2.13384	7.59	5.09	1.92	0.37721		54		0.45
27	OA+PCOM	4.21747	4.29435	6.3	0.41	0.03	0.0731707		15		0.43	146.6	0.010178	0.01	193.8
27	OA+PCOM	7.8701	8.30315	5	4.37	1.55	0.354691	17.93	29	0.39	0.5					6.3	4.4	1.232	4.4	7.3	7.1	6.3	5.9	6.3	53.8	59.8	44.9	35.2
27	OA+PCOM	9.41871	10.5437	7.78	4.76	5.11	1.07353		30	0.6	0.43	14.69	0.101572				4.9		4.9
27	OA+PCOM	10.8732	10.5437	15.31	7.58	20.82	2.7467	9.5	66	0.06	0.47	35.8	0.0455559	0.2	86.1	5.2	4.4	1.01689	4.4	5.6	6.8	7	6.2	5.2	31.7	52.8	92.3	86.6		1.71	4.48	1.04	2.93
27	OA+PCOM	22.9545	12.6524	3.96	5.01	3.03	0.60479		58		0.34
27	OA+PCOM	12.1252	13.326	7.22	5.66	8.44	1.49117	18.03			0.49				181.6	10.1								10.1	53.6	43.4	35.2	5.8
27	OA+PCOM	15.8155	13.4683	11.12	6.48	9.69	1.49537	17.79	41		0.48				174.3	7.3	4.9	1.58978	4.9	6.2	7.2	5.4	5	7.3	46.2	94.6	37	19.2
27	OA+PCOM	7.322	4.55219	10.19	9.05	9.92	1.09613	20.86	46	0.83	0.42				226.9		5		5	7.6	6	6	4.3
27	OA+PCOM	7.76655	10.4339	8.83	9.64	6.08	0.630705	9.36	30		0.36				221.4
27	OA+PCOM	13.462	8.4203	7.69					168	7.75	0.48
27	OA+PCOM	8.4726	8.06884	8.1	4.68	2.52	0.538462	20.44	22	0.6	0.24					17.6	5.3	4.14578	5.3	8.5	10.3	7.8	4.2	17.6	196.4	>300	>300	84.2
27	OA+PCOM	2.77399	8.26758	9.03							0.38	58.3	0.0226175	1.26	116.7
27	OA+PCOM	13.9327	15.5776	11.25	5.79	0.19	0.0328152				0.33	34.32	0.0333654		178.2		4.8		4.8											0.67	3.33	0.73	2.14
27	OA+PCOM	7.00402	4.85344	8.68	7.35	15.55	2.11565	9.9	47		0.46	135.6	0.0117714	0.06	232	12.4								12.4			63.2
27	OA+PCOM	7.5312	7.99929	4.63	7.3	16.54	2.26575	10.27	29	0.37	0.46	17.61	0.0906417		298.9
27	OA+PCOM	2.0669	8.97468	3.85	5.26	3.24	0.61597	9.73	35	0.16	0.45
27	OA+PCOM	11.5583	12.9312	5.66	5.49	5.45	0.992714	26.71	38	0.46	0.31				104.9
27	OA+PCOM	13.0876	12.9704	11.68	9.36	13.77	1.47115	15.28	54	0.14	0.25
27	OA+PCOM	11.2184	13.7068	6.02	8.65	5.74	0.663584	10.3	47	0.35	0.36				233.9
27	OA+PCOM	14.4458	21.5633	11.57	5.63	9.79	1.7389	6.34	63	0.93	0.41
27	OA+PCOM	6.67766	11.8193	6.37	8.79	5.54	0.630262		92		0.44				300.6		4.5		4.5										47
27	OA+PCOM	13.5457	17.623	9.53	8.69	15.45	1.77791	18.22	110	13.68	0.47				252.5		4.9		4.9	8.4	8	5	3.5
27	OA+PCOM	4.16099	7.55735	1.74	5.91	3.3	0.558376	17.52	38	0.29	0.2
27	OA+PCOM	11.2968	15.759	10.05	7.43	12.55	1.6891	26.18	41		0.35	50.5	0.0240495	0.39	264.7	7.3	4.6	1.49244	4.6	6.7	5.1	4.7	3.7	7.3	73.6	56.5	29.1	18.1		0.58	4.33	1.01	3.03
27	OA+PCOM	6.00143	11.7361	9.83	3.91	6.87	1.75703	4.1	26	0.15	0.38				197.9
27	OA+PCOM	5.52079	8.8115	7.57	6.78	19.62	2.89381	7.36	71	0.54	0.45
27	OA+T			7.05		7.43		6.39			0.6	41.5	0.0501687	0.11	206.5	9.6	5.2	2.21867	5.2	7.5	7.9	5.7	4.1	9.6	107.5	127.1	73.6	14.7
27	OA+T			3.71	8.22	4.42	0.537713	7.32	32		0.62				229.7		4.7		4.7
27	OA+T			7.24	1.57	0.09	0.0573248	5.71	34		0.72	200	0.012492	0.6	402.2
27	OA+T			5.65	6.09	3.8	0.623974	12.18	24	0.71	1.05				509.5
27	OA+T	5.05218	3.68192	7.79	1.46	3.63	2.4863	14.39	321	23.64	0.52	98.4	0.0183374	8.64	292.5	10.4	5	2.31111	5	8.5	8.7	6.7	6.4	10.4	77.2	90.4	44	127		1.1	4.41	1.02	2.72
27	OA+T	5.71116	4.80114	6.71	8.75	5.02	0.573714	17.53			0.77	63	0.0424111	0.75	280.2	8.1	5.1	1.836	5.1	7.7	5.4	4.9	4.1	8.1	120	44.3	27	9.5		0.97	3.88	0.84	1.59
27	OA+T	8.49352	8.49352	8.02	6.34	7.92	1.24921	10.36	51	0.75	0.78				410.3
27	OA+T	8.94958	9.2048	6.93	8.92	26.71	2.99439	17.33	80	2.06	0.72				139.7	6.6	4.7	1.37867	4.7	8.4	6.5	5.2	3.9	6.6	127.4	70.2	56.9	10.7
27	OA+T			10.04	4.68	3.28	0.700855	16.77			0.67	40.1	0.0579776	0.03	353	15.1	5	3.35556	5	7.3	6	5.3	3.4	15.1	198	79.2	78.1	11.3		0.94	5.09	1.14	2.53	0.53	0.88
27	OA+T			13.85	8.28	12.45	1.50362		32		0.68	48.8	0.0483525	0.22
27	OA+T			9.82	6.96	40.43	5.80891				1.13			5.02	335.4	5.5	4.8	1.17333	4.8	8.3	11	9.2	4.9	5.5	17.6	26.7	60	14.9		0.47	3.71	0.75	2.24
27	OA+T	0.368192	4.85344	10.37	5.99	28.36	4.73456	9.8	47	1.34	0.63
27	OA+T	8.53536	7.90776	7.06	4.44	14.85	3.34459	4.41	90	0.24	0.81				225.1
27	OA+T	0	0	15.62	6.58	16.38	2.48936	11.86	54		0.78				200.7	6.7	4.7	1.39956	4.7	8.2	7.4	5.7	4.7	6.7	71.5	90.7	59.3	14.2
27	OA+T	7.28016	9.31986	6.53	8.16	29.45	3.60907	6.02	61	0.1	0.52				136.9
27	OA+T	0	0	8.05	7.8	16.18	2.07436	12.77	45	0.93	0.92					13.1	5	2.91111	5	8.7	7.4	5.7	3.4	13.1	81.1	85.5	47.5	10.3
27	OA+T	4.04174	6.45905	6.97	4.84	10.13	2.09298	9.33	127	0.24	0.57
27	OA+T	0	0	11.22	6.89	15.96	2.3164	16.12	85		0.52	74.9	0.0240908	0.46	177.1		5		5
27	OA+T	2.56061	3.37858	11.3	7.29	17.2	2.3594	12.84	43	1.13	0.67
27	OA+T	8.00818	6.71218	6.59	6.42	15.51	2.41589	10.02	44		0.65						5		5	8.3	6.3	6.2	5.1
27	OA+T	0	0	12	7.62	23.96	3.14436	7.9	52		0.73				398.4
27	PCOM T	11.1148	6.28228	6.82	7.81	12.81	1.6402	15.68	52		0.63
27	PCOM T	7.37116	5.6233	6.6	5.1	6.35	1.2451	15.69			0.97	6.5	0.517831	0.36	225.7															4.13	6.71	1.58	4.16	1.02	1.59
27	PCOM T	6.60863	5.62957	8.38	3.4	22.15	6.51471	19.22			0.73	23.9	0.105987	0.55	160.8	11.2	4.6	2.28978	4.6	7.8	9.1	5.7	3.3	11.2	113.5	220.5	225.4	20.8	1.29	4.69	1	1.82
27	PCOM T	5.84609	7.73517	11.3	7.16	6.3	0.879888	4.12	56		0.53
27	PCOM T	16.6942	9.27384	10.78	7.12	20.15	2.83006	11.73	46	0.54	0.87				315.2	10.9								10.9	230.7	107.4	162.1	34.6
27	PCOM T	17.8866	10.1169	8.42	3.17	2.76	0.870662	10.65	58	0.064	0.66																		43
27	PCOM T	9.66504	10.6315	6.28	7.5	14.71	1.96133	8.76	43	0.43	0.8				136.3
27	PCOM T	8.07721	10.7696	13.07	9.14	9.58	1.04814	7.8	28	0.36	0.83						6.1		6.1											3.13	4.07	0.95	2.65
27	PCOM T	12.8501	10.9202	15.03	3.9	14.44	3.70256	8.37	32		0.71				339.2		5.3		5.3	10.6	11.3	8.8	6.8						48
27	PCOM T	10.5107	12.0123	12.2					47	0.55	2.23	25.63	0.301916
27	PCOM T	15.3213	12.0123	7.67	8.71	16.62	1.90815	26.82	63	0.86	0.77				293.2	5	4.4	0.977778	4.4	7.7	6.7	5.3	3.3	5	47.8	70	47.3	6.5
27	PCOM T	13.8072	12.7026	16.97				10.57		0.71	0.75				400
27	PCOM T	14.9808	13.802	12.91							1.08	43.95	0.0852696		477.8		4.4		4.4											0.67	4.55	1.04	2.75
27	PCOM T	9.06882	10.0416	5.49	7.68	5.39	0.701823		88		0.66			0.74	303.3	14.5	5.2	3.35111	5.2	8.1	7.3	6.5	5.8	14.5	104.4	101	66.3	53.6
27	PCOM T	9.03744	17.8803	14.78	4.57	10.69	2.33917	6.07	37		0.6
27	PCOM T	17.3897	22.0601	10.42						4.26	0.85
27	PCOM T	8.1065	11.1477	10.79	7.58	13.28	1.75198	21.46	23	58.7	0.62
27	PCOM T	11.1148	11.2842	12.72	6.52	12.71	1.94939	12.32			0.79	24.7	0.110984	0.38	376.2	11.4	4.9	2.48267	4.9	8.8	8.3	6.9	5.1	11.4	80.6	82.6	46.7	41.7		1.17	4.46	1.06	3.13
27	PCOM T	8.00661	15.3213	13.63	8.66	29.07	3.35681	7.91	62		0.55				436.8
27	PCOM T	6.5898	10.1671	10.33	6.87	11.03	1.60553	20.23	61	1.03	0.67	54.5	0.0426587	0.17	369		5		5	9.2	9.4	7.5	5.7
27	OA+ PCOM T	4.51872	5.71116	3.15	5.18	10.86	2.09653	12.73	58		0.79				282.3	21.4	5		5	7.8	9.7	6.9	3.8	21.4	84.4	131.4	108.3	14
27	OA+ PCOM T	2.54963	6.9287	10.26	6.73	6.24	0.927192	20.84	63	1.06	0.53					10.6	5.2	2.44978	5.2	11.5	9.7	4.6	4.5	10.6	89.3	151.4	12.8	6.2
27	OA+ PCOM T	6.85339	7.73203	11.62	9.93	20.75	2.08963	8.37	74	0.44	1.02				437.3		5		5	9.8	/	7.3	5
27	OA+ PCOM T	11.0573	7.90776	6.55	6.99	8.2	1.1731	14	78	1.28	0.68				295.8
27	OA+ PCOM T	5.3346	10.2377	2.67	6.98	4.99	0.7149	18.9	51	0.78	0.53
27	OA+ PCOM T	21.966	10.6692	6.35	8.13	7.21	0.886839	7.62	52	0.65	0.6
27	OA+ PCOM T	9.33555	11.3977	11.39	6.75	10.92	1.61778	13.81			0.88	101.3	0.0301441	3.59	309.5	11.2	4.4	2.19022	4.4	8.4	10.2	7.1	5	11.2	59.4	124.4	105.9	21.7		0.86	4.84	1.08	2.59
27	OA+ PCOM T	10.7006	12.3459	10.41	7.2	4.33	0.601389	10.54	18		0.54				304.7
27	OA+ PCOM T	9.91294	12.3559	11.6	7.03	19.06	2.71124	14.21	107		0.71	108.3	0.0227488	1.55	223.2
27	OA+ PCOM T	9.60228	12.5206	10.36	6.46	10.63	1.64551	94			0.58				281.2		5		5	8.9	7.6	4.6	4.7
27	OA+ PCOM T	5.72371	13.5457	7.87	6.64	13.08	1.96988	4.33	84	1	0.68				353.8	18.1	5.2	4.18311	5.2	8.1	8.7	7.5	5.6	18.1	67.5	96	84.1	26.2
27	OA+ PCOM T	11.4359	14.4976	11.6	6.48	10.48	1.61728	20.31	43	0.46	1.08				624.6
27	OA+ PCOM T	15.5645	14.7235	5.61	5.13	3.56	0.693957		50		0.74				356.4	14.7								14.7	104.2	162.4	156.2	172
27	OA+ PCOM T	18.7809	15.6482	15.47	6.26	12.81	2.04633	12.47	38		0.81						4.4		4.4
27	OA+ PCOM T	14.4976	15.713	9.16	6.57	19.61	2.98478	5.47	79	0.25	0.74				332.6	10.7	4.7	2.23511	4.7	7.8	8.3	8	3.7	10.7	91	155.1	>300	20
27	OA+ PCOM T	13.5703	36.4322	9.76	8.8	12.81	1.45568		71		0.52	60.3	0.0299237	0.27	147
27	OA+ PCOM T	11.2466	5.38899	9.91							0.56	23.1	0.0841212	0.87	182.5
27	OA+ PCOM T	11.9166	9.03744	11	5.3	13.23	2.49623	8.93			0.66	200	0.011451	0.15	190.3	16.8	4.5	3.36	4.5	7.4	6.4	6	3.5	16.8	119.1	107	122.5	23.6
27	OA+ PCOM T	9.83763	10.5437	9.83	2.97	3.57	1.20202	13.02	70	2.75	0.59				237.5
27	OA+ PCOM T	8.69487	10.8292	9.46	6.01	5.77	0.960067		61		0.52			0.07			4.5		4.5
27	OA+ PCOM T	9.33555	11.3977	11.39	6.75	10.92	1.61778	13.81			0.88	101.3	0.0301441	3.59	309.5	11.2	4.4	2.19022	4.4	8.4	10.2	7.1	5	11.2	59.4	124.4	105.9	21.7		0.86	4.84	1.08	2.59
27	OA+ PCOM T	11.0248	12.0813	9.56	6.02	14.75	2.45017	5.43			0.77	21.5	0.124274	0.76	282.7	18.5	5.3	4.35778	5.3	7.8	6.7	6.8	5.9	18.5	79.2	72.6	76.1	80.7		0.84	4.8	1.09	1.97	1.12	0.83
27	OA+ PCOM T	12.257	13.462	9.63	5.52	9.9	1.79348	10.88	71	0.45	0.76	31.3	0.0842556	0.62	212	5.06	5.7	1.28187	5.7	/	9.2	7.9	4.2	5.06	24.4	198.2	185.9	23.6		1.29	4.38	0.99	2.83	0.89	0.83
27	OA+ PCOM T	14.5133	13.5457	8.57	6.61	14.57	2.20424	7.22			0.72				253	5.8								5.8	45	65.9	44.7	12.8
27	OA+ PCOM T	12.5128	13.5562	1.76							0.72	26.2	0.0953588	0.9	308.3
27	OA+ PCOM T	6.7216	15.5017	12.55	5.16	3.05	0.591085		22		0.59	154.8	0.0132255	0.03	303.2		4.7		4.7		7.7
27	OA+ PCOM T	12.803	17.7077	9.6	9.43	13.96	1.48038	4.99	31		0.72	29.8	0.0838389	1.76	282.4		4.6		4.6		4
27	OA+ PCOM T	9.81776	17.8113	17.2	5.01	10.02	2	21.66	47	0.84	0.54			1.11	193.3		4.7		4.7	6.4	5.1	4.9	3.7
27	OA+ PCOM T	21.966	18.0853	12.07	6.67	19.87	2.97901	9.75			0.99	62.5	0.0549648	1.9	217.6	6.6	4.5	1.32	4.5	8.1	9.4	7.2	4.9	6.6	55.4	80.3	58.1	45.3		4.89	0.89	1.1	2.1
27	OA+ PCOM T	13.5844	22.2406	10.24	6.3	10.43	1.65556	11.77	45		1.01	22.8	0.153715	2.68	442.3	9.1	4.9	1.98178	4.9	8.6	10.3	8	4.9	9.1	58.1	127.6	200.6	29.6		2.59	5.25	1.28	3.16	1.03	1.02
27	normal	8.34708	3.9225	1.3	8.81	4.84	0.549376	11.93	25		0.32	57.8	0.0192111	0.01	213.4
27	normal	4.34927	6.799	4.52	6.47	4.5	0.695518	11.18	5	0.69	0.21
27	normal	5.90258	7.64417	5	6.98	2.07	0.296562	7.37	50	0.42	0.3					4.8	5	1.06667	5	8.9	9.6	6.7	5.8	4.8	48.6	63	68.1	15
27	normal	9.22572	8.03328	4.82	6.96	8.55	1.22845	8.14	42		0.39
27	normal	3.2949	1.33365	1.34	4.41	2.89	0.655329	7.92	66		0.19				231.8		5.6		5.6											0.89	3.08	0.68	2.24
27	normal	2.39325	2.76772	3.49	7.56	7.8	1.03175	13.83	27	0.56	0.47
27	normal	3.56948	3.3608	1.39	7.96	4.09	0.513819	7.3	73	0.31	0.25				90.4		4.5		4.5											1.15	4.88	1.08	2.74	1.01	0.93
27	normal	9.02175	4.26768	2.83	7.04	3.71	0.526989	10.77	14		0.35				230.3
27	normal	5.6484	5.15469	8.76	6.79	8.95	1.31811	17.18	39	0.36	0.45						5.1		5.1		6	5.3							37	3.88	6.51	1.58	3.51	1.23	1.25
27	normal	5.42246	5.68396	4	7.1	10.47	1.47465	21.26	57	0.83	0.3				139.3
27	normal	8.19018	5.93082	4.91	4.74	14.78	3.11814	13.32	93		0.39
27	normal	4.89894	6.21324	2.8	4.17	1.08	0.258993	5.36	112	14.17	0.44				324.7		4.7		4.7
27	normal	6.82044	6.49566	6.83	9.86	6.67	0.676471	21	41		0.32
27	normal	5.97475	7.20433	1.5	4.01	3.59	0.895262	8.2	84		0.38
27	normal	5.27184	7.4925	3.94	5.89	3.98	0.675722	12.43	95	0.2	0.2
27	normal	4.82938	8.34185	5.32	6.72	5.9	0.877976	10.1	23	0.04	0.32	40.7	0.0272826	0.17	162.7		4.9		4.9	9.7	7.5	6.5	3.4							1.48	4.76	1.07	2.29
27	normal	10.5437	8.91715	10.24	3.35	2.62	0.78209	13.2	132	0.65	0.49
27	normal	8.97468	9.24664	2.72	8.04	3.27	0.406716	14.08	64	0.11	0.44
27	normal	4.01664	8.8523	4.06	5.71	1.95	0.341506	5.43	36		0.26	25.5	0.0353804	0.03	178.7
27	normal	9.32248	9.23827	9.11	6.07	9.29	1.53048	7.41	21	0.13	0.18					4.8	4.9	1.04533	4.9	8.2	7.3	6.4	4.6	4.8	71.5	41.5	38.4	14.6
28	OA+PCOM	5.62957	8.4726	6.56	4.81	9.92	2.06237	7.11	87		0.35	57.82	0.0210048		147.3
28	OA+PCOM	9.66504	9.3889	11.95							0.42	147.4	0.00988738	5.29	179
28	OA+PCOM	8.67552	11.8983	14.74	6.82	4.47	0.655425	10.97	29		0.28	36	0.0269889	0.08	198		5.3		5.3
28	OA+PCOM	7.57827	12.2382	0.61	7.68	3.42	0.445312	12.33	77		0.48				223.2
28	OA+PCOM	12.5646	16.7967	10.2	6.79	8.66	1.27541	11.73	53		0.48	42.4	0.039283	0.22	166
28	OA+PCOM	5.63428	7.23414	7.17	3.18	4.38	1.37736	9.4	138	15.26	0.48	200	0.008328	0.06	329.5		4.8		4.8	7.1	7.6	9.6	4.2							1.61	4.13	0.91	2.34
28	OA+PCOM	6.67766	5.79902	5.89	7.36	6.15	0.835598	19.39			0.47	177.1	0.00920892	0.05	176.2	7.5	4.4	1.46667	4.4	7.4	7.4	6.4	4.7	7.5	49.4	65.8	58.3	20		1.11	5.44	1.24	3.66
28	OA+PCOM	7.09816	8.1065	6.04	5.05	9	1.78218	73			0.48
28	OA+PCOM	7.71739	11.2968	16.05	4.64	2.87	0.618534	6.72			0.49	58.8	0.0289167	0.26	196.3	11.9	5	2.64444	5	7	6.5	5.1	3.4	11.9	69.3	59.3	36	8.7		1.89	5.05	1.16	2.96
28	OA+PCOM	16.804	18.5189	12.49	6.26	12.33	1.96965	14.43	44		0.47	57.36	0.0284327
28	OA+PCOM	7.37116	12.5128	6.37	4.02	1.59	0.395522	16.73	19		0.47				366.2	10	4.7	2.08889	4.7	8.8	8.5	6.7	5.1	10	121	149.3	146.4	54.6		1.01	3.71	0.81	2.36
28	OA+PCOM	12.552	5.41305	6.71	6.93	4.38	0.632035	8.72	38		0.37
28	OA+PCOM	4.16099	8.03328	5.87	6.56	3.61	0.550305	11.5	43	0.84	0.33				174.8
28	OA+PCOM	7.51237	8.7864	14.38	6.1	15.28	2.50492	11.13	26		0.49
28	OA+PCOM	7.59396	9.82822	7.59	5.24	12.33	2.35305	10.4	33	0.2	0.41				167.9
28	OA+PCOM	10.5269	10.4412	8.75	5.91	7.85	1.32826	10.8	40	0.57	0.43
28	OA+PCOM	10.506	8.89623	9.63	7.19	9.64	1.34075	7.94	38		0.49	7.1	0.239479	0.25	175.1		5.7		5.7	10.2	11.4	7.1	4.1							1.8	5.06	1.21	3.45
28	OA+PCOM	11.7544	11.7152	10.48	8.28	3.84	0.463768	3.9	14		0.34
28	OA+PCOM	4.0794	7.9496	1.96	6.16	0.25	0.0405844	15.03	19		0.3				138.6
28	OA+PCOM	18.9692	16.987	9.24	6.74		0				0.43				238.6	36.17								36.17
28	OA+PCOM	9.0092	2.88696	7.81	6.35	5.23	0.823622	23.57	40	0.07	0.01
28	OA+PCOM	6.6149	4.56893	6.76	6.81	8.95	1.31424		72		0.23
28	OA+PCOM	10.6776	15.8155	13.02	2.32	0.94	0.405172	12.18	84	1.01	0.5				283		5.1		5.1	10.7	10	5.7	4
28	OA+T			6.38	5.65	4.79	0.847788		44		0.63			0.1	380.7	7	5	1.55556	5	9.2	9	6	4.7	7	49.1	65.6	45	17.7		1.38	3.92	0.9	2.44
28	OA+T			5.81							0.82	55.5	0.0512685	0.14	380.2
28	OA+T			7.74	5.41	6.47	1.19593	10.46	121	0.58	0.85				540.6	317	7.8	109.893	7.8	14.7	16.9	12.9	6.4	317	98.4	206.9	234.6	86	44
28	OA+T			11.19	2.01	3.82	1.9005	18.2	148		1.07	64.99	0.0571303
28	OA+T			7.69	6.96	10.58	1.52011	10.99	41		1.09	5.37	0.704339	2.93	432.3	15.4	5.3	3.62756	5.3	8.2	8.9	8.3	6.4	15.4	97.9	126.1	182.5	66.5	1.24	3.67
28	OA+T			4.73	7.39	3.71	0.50203	4.56	111		1.21						4.7		4.7	7.3
28	OA+T	9.22154	2.0397	5.74	7.05	4.56	0.646809		38		0.54
28	OA+T	9.31986	7.28016	13.1	9.49	26.62	2.80506	7.13	45		0.94			1.66	343.7	6.9	5.4	1.656	5.4		7.9			6.9			41.2
28	OA+T	5.84609	7.41353	5.47	4.03	5.95	1.47643	16.38	156	0.4	0.55				207.6	10.8	5.1	2.448	5.1	6.4	5	5.4	4.7	10.8	97.7	40.3	58.3	18.4
28	OA+T			8.81	8.43	23.28	2.76157		94		0.52	200	0.009022
28	OA+T			1	6.58	3.07	0.466565	15.63	55		0.53	20.2	0.0910446	0.01	229.4	21.5	4.6	4.39556	4.6					21.5			263.9
28	OA+T			0.47	5.42	2.16	0.398524	29.96			0.59	23.8	0.086021	0.03	306.9	41.5	5.4	9.96	5.4	9.4	9.4	5.8	4	41.5	127.3	206.3	124.6	35.3
28	OA+T			5.43	8.86	9.55	1.07788				0.59					5.1	4.8	1.088	4.8	6.1	5.7	4.9	4.7	5.1	49.1	29.7	32.7	14.7		0.85	5.52	1.26	2.3	1.63	0.81
28	OA+T			9.81				21.19			0.92	17.5	0.182423	1.07	312.8	18.5	5.3	4.35778	5.3	7.7	11.6	96	3.7	18.5	53.2	135	243.1	29.4		2.45	4.94	1.16	2.6
28	OA+T			8.43							1	200	0.01735	0.49	186.6
28	OA+T	2.52609	9.2048	12.38	3.44	13.23	3.84593	18.62	102		0.61	2.61	0.810996		294.7		3.9		3.9		4.1								56.8
28	OA+T	0	0	11.1	6	13.71	2.285	11.71	96	0.75	1.13				293.2														47	0.82	3.77	0.83	2.55	0.52	0.71
28	OA+T	0	0	12.48	5.4	15.83	2.93148	16.28	55		0.72	67	0.0372896	1.62	250.9
28	OA+T	0	0	5.69	5.93	21.64	3.64924	17.38	59	0.78	0.67				367.6		4.5		4.5											1.76	4.17	0.91	2.56
28	PCOM T	10.2377	7.0605	3.67				13.88			0.78
28	PCOM T	8.58557	10.3439	7.64	6.1	6.14	1.00656				0.53
28	PCOM T	14.9547	5.22059	8.11	9.45	76.32	8.07619	28.99	417	1.22	0.78				208.1														45
28	PCOM T	5.67246	5.6484	8.23				8.86	58	0.28	0.54
28	PCOM T	9.414	6.21324	7.91	4.01	2.68	0.668329	9.53	44	0.48	1.38				433.3
28	PCOM T	5.6484	6.799	8.7	9.01	25.09	2.78468	9.04	48	0.38	0.87				266
28	PCOM T	7.76655	7.96267	9.02	6.43	12.33	1.91757	8.85	71	0.43	0.76				257
28	PCOM T	7.0605	8.64519	13.1	4.32	18.79	4.34954		191		0.55
28	PCOM T	13.3522	8.7864	16.6							1.06	13.88	0.265		399.5
28	PCOM T	7.15464	9.31986	9.89	6.27	4.99	0.795853	9.92	36	0.55	0.55				200.1	9.6								9.6
28	PCOM T	10.1169	9.63052	9.47	4.31	2.8	0.649652	12.12	47	0.91	0.57
28	PCOM T	11.7675	9.66504	7.67	8.63	5.11	0.592121	12.63	89		0.53	95.2	0.0193183	1.22	382.3
28	PCOM T	8.6295	10.1922	9.79	7.46	12.09	1.62064	6.4	44	0.44	0.8	22.62	0.122723		464.6		5		5										49	1.66	4.29	1.01	1.4
28	PCOM T	4.71537	12.1838	5.11	4.33	7.19	1.66051	11.43	134	0.51	0.59				448.2		5.1		5.1											0.9	4.04	0.83	1.65
28	PCOM T	8.51444	14.9369	11.19				10.79			0.52	18.92	0.09537		252.3		4.8		4.8											3.63	5.23	1.29	3.33
28	PCOM T	7.90776	16.9609	12.35	7.99	18.19	2.2766	12.43	67		0.55
28	PCOM T	7.71739	10.778	6.09	6.77	4.83	0.713442	17.11	44		0.56						4.4		4.4
28	PCOM T	6.35445	7.24878	7.14	8.55	8.72	1.01988	9.81	31		0.68				156.5
28	PCOM T	6.7216	9.48931	11.45	4.39	3.01	0.685649	6.32	28		0.64				490.6		4.8		4.8		7
28	PCOM T	9.03744	2.82838	6.87	8.54	10.71	1.2541	13.83	38		0.84				357.6		1.6		1.6	17.2
28	PCOM T	6.10027	7.45798	10.98	7.7	15.24	1.97922	51.47	78	0.68	0.75
28	OA+ PCOM T	6.1191	5.21693	10.33	3.87	8.55	2.2093		234		0.86	147.2	0.0202731
28	OA+ PCOM T	11.4223	8.21528	5.88	7.35	14.63	1.99048	12.51	38	0.48	0.84	90.2	0.0323149	0.33	345.9	8.5	5.4	2.04	5.4	8.1	9	6.7	3.4	8.5	56.5	127	97.4	7.3		3.74	5.85	1.37	3.32
28	OA+ PCOM T	11.8303	8.37637	7.8	4.58	10.2	2.22707	11.78			0.62	15.8	0.136165	0.72	279.5	23	4.8	4.90667	4.8	7.4		6.6	5.3	23			79.4	88.9
28	OA+ PCOM T	12.0813	9.28848	9.73	7.77	15.44	1.98713	44			1.59				326.2
28	OA+ PCOM T	10.2926	10.6431	9.49	6.39	7.13	1.11581		41		0.66	47.76	0.0479523
28	OA+ PCOM T	5.93082	12.0813	7.53	3.2	8.1	2.53125	8.31	88	10.3	0.62				279.8
28	OA+ PCOM T	10.8261	18.122	9.2	7.75	9.64	1.24387	9.58	33	0.12	0.64	28.7	0.0773798	0.11	208.3		4.6		4.6	11.1	11.5	6.1	5.6							0.71	4.98	1.17	3.03	0.77	0.65
28	OA+ PCOM T	16.6345	21.556	11.59	8.53	14.4	1.68816	7.6	62		0.75	52.1	0.049952	0.38	379.8
28	OA+ PCOM T	6.74461	7.5061	5.61	7.22	5.05	0.699446	15.29	29	0.21	0.64				276.2
28	OA+ PCOM T	8.28432	8.07721	12.67	7.24	28.44	3.92818	15.59			0.79	80.6	0.0340112	3.42	450.3	3.5	4.5	0.7	4.5	6.8	8.3	6.1	5.3	3.5	17	16.4	2.2	11.3
28	OA+ PCOM T	10.5625	8.08349	6.22	7.46	11.83	1.58579	11.18			1				350.4	11.4								11.4	88.2	91.1	94.9	37.2
28	OA+ PCOM T	10.1044	8.28432	15.47	4.54	7.19	1.5837	7.89			0.58	32	0.0628937	0.12	250.5	12.4	5.3	2.92089	5.3	8.4	10.8	8.4	5.4	12.4	65.3	126.1	172.1	44.1		2.69	6.05	1.47	3.92
28	OA+ PCOM T	11.0458	9.31986	10.11	8.02	11.15	1.39027	5.03	44		0.67	200	0.0116245	0.82	177.2	6.1								6.1			25
28	OA+ PCOM T	9.03744	10.0416	16.05	5.09	4.73	0.929273	4.73	36	1.77	0.84				423.9	3.9	4.3	0.745333	4.3	8.1	9.4	6.9	4.5	3.9	77	93.3	133.4	39.1
28	OA+ PCOM T	10.3789	11.5761	12.03	7.89	7.31	0.926489		55		0.87	45.1	0.0669379	0.57	371.1	8.1	4.8	1.728	4.8	8.8	100.5	5.2	2.8	8.1	66.5	220.6	83.7	13.1
28	OA+ PCOM T	11.4406	13.3553	10.37	7.18	22	3.06407		55		0.87				287.9	9.5	5.3	2.23778	5.3	7.4	8.1	7.5	6.3	9.5	50	51.2	55.1	54.1
28	OA+ PCOM T	9.49245	16.9452	8.21	8.26	10.47	1.26755	21.52	45		0.8				260.8	14								14			47.3
28	OA+ PCOM T	11.8052	17.8474	10.32	5.91	3.73	0.631134				0.54				302	9.2								9.2	62.4	66	108.5	34.4
28	normal	7.33508	3.56686	9.3	6.02	9.42	1.56478	16.71	43		0.31
28	normal	6.276	4.33044	1.03	5.44	3.08	0.566176	14.33	57	1.23	0.43				349.5
28	normal	1.38072	7.76655	2.38	6.72	4.1	0.610119		72		0.35																			0.81	5.15	1.1	2.99
28	normal	8.4726	9.91294	2.24	5.18	1.56	0.301158	11.04	19	0.29	0.19						4.7		4.7										48	0.98	4.69	1.09	3	0.86	0.82
28	normal	9.66504	3.01248	2.85	7.6	4.6	0.605263	8.95	83		0.35
28	normal	6.33928	3.95388	2.73	4.26	2.27	0.532864	7.86	36	0.54	0.5
28	normal	4.48106	4.83252	4.59	7.52	8.16	1.08511	19.62	51		0.33
28	normal	7.21949	5.29276	4.16	5.76	6.36	1.10417	4.81	15	0.42	0.5	26.62	0.0651766		301.3		5		5										46
28	normal	9.13786	5.67246	5.01	8.76	4.27	0.487443	7.89	80	0.4	0.31				111.8
28	normal	4.74466	7.88684	3.53	5.44	9.15	1.68199	8.16	39	0.35	0.41				238.3
28	normal	8.4726	7.88684	6.75							0.5	27.51	0.063068				4.9		4.9											0.53	4.67	1.11	3.02
28	normal	5.38481	8.26863	3.9	5.19	6.33	1.21965	20.08	23		0.11						4.3		4.3
28	normal	6.32621	8.8387	5.84	9.28	10.4	1.12069	41.02	41	0.32	0.33				158.6
28	normal	5.51242	9.0092	12.22				7.4	114		0.48
28	normal	7.57827	9.15041	10.03	5.14	5.68	1.10506	12.73	78	0.41	0.46
28	normal	4.29278	9.85855	5.41	6.84	7.66	1.11988	11.3	31		0.44	45	0.0339289	1.09	196
28	normal	7.0605	5.33878	1.37	6.29	6.67	1.06041	3.56	67	0.22	0.33				213.8	10	6.1	2.71111	6.1					10
28	normal	4.35136	2.34304	3.03	5	6.7	1.34	8.34	74		0.25	42.27	0.0205228		101.4
28	normal	3.69029	8.11958	5.53	8.72	6.27	0.719037	24.59	47	51	0.38					6.3	4.6	1.288	4.6	8.6	5.4	4.4	4.3	6.3	59.3	76.1	37.9	20.8
29	OA+PCOM	5.86806	5.71116	2.01	5.43	3.19	0.587477	11.22	16		0.22	24.9	0.0306586	0.22	199.3	7.2	4.6	1.472	4.6	9.4	8.7	6.2	5.3	7.2	63.1	138.4	89.3	76.3		1.23	5.33	1.25	3.44
29	OA+PCOM	5.0412	6.799	12.16	7.34	12.36	1.68392	9.87	26	0.26	0.34				231.6
29	OA+PCOM	11.0144	9.06987	15.47	4.01	6.91	1.72319	7.96			0.46	59.3	0.0269174	2.56	159	6.4	5.1	1.45067	5.1	7.8	9.9	5.8	3.9	6.4	30.1	47.5	57.4	19.9
29	OA+PCOM	11.6786	15.2224	12.34	9.48	11.93	1.25844	8.33	76		0.41	200	0.0071135	0.3	282.9	6.3	4.7	1.316	4.7	8	7	4.2	3.4	6.3	97.2	165.4	106.8	15.4
29	OA+PCOM	4.85344	7.24878	6.79	7.51	5.91	0.786951	7.98	27	0.31	0.3				143.6
29	OA+PCOM	10.1671	7.02912	1.12	7.49	8.15	1.08812	20.09	13		0.17	30.3	0.0194686	0.01	129.9		3.7		3.7										35	2.9	6.93	1.6	4.74	2.18	1.16
29	OA+PCOM	13.0133	10.6169	6.91	6.52	6.51	0.998466		38		0.41	16.4	0.08675	0.95			4.9		4.9		12.8
29	OA+PCOM	10.4652	24.2724	10.08	6.02	11.21	1.86213	7.55	44	1.67	0.43				236.6	7.9	5	1.75556	5	9.6	8	5.8	3.4	7.9	114.9	71.6	59.2	10.1
29	OA+PCOM	15.8077	14.1963	12.7	6.77	23.24	3.43279	9.57	89	0.2	0.45				160.6
29	OA+PCOM	19.7694	18.0853	10.34	3.83	7.93	2.0705	9.68	25	0.01	0.3
29	OA+PCOM	14.5755	9.31986	7.67	4.89	3.22	0.658487	12.5	52	0.39	0.24				157.1
29	OA+PCOM	9.2367	9.46002	10.71				7.39		0.22	0.37
29	OA+PCOM	14.4087	10.1671	6.91	6.52	6.51	0.998466		38		0.41	15.55	0.091492	0.95		19.4	4.9	4.22489	4.9					19.4			239.9
29	OA+PCOM	4.3681	11.6483	11.52	5.44	4.05	0.744485	13.33	20		0.43				271.3
29	OA+PCOM	7.40986	11.8606	9.23	7.26	5.49	0.756198	9.67	28		0.46						4.6		4.6
29	OA+PCOM	11.8616	14.008	14.45	5.22	6.9	1.32184	7.63	25	0.1	0.43				118.7
29	OA+PCOM	9.82822	22.3504	6.85	7.25	16.04	2.21241	15.51	52	0.68	0.46				178.3
29	OA+PCOM	12.552	21.3551	7.72	6.83	26.15	3.8287	6.64	62	0.37	0.39				197.4
29	OA+PCOM	7.58768	8.53536	7.02	6.21	6.14	0.988728		67		0.44	89.2	0.0171166	0.08
29	OA+PCOM	8.04897	6.93498	8.37	3.78	1.41	0.373016	26.95	73	0.77	0.45				442.7		4.6		4.6	7.8	7.4	6.3	5.4
29	OA+PCOM	8.64205	22.8948	6.75	6.01	7.54	1.25458	16.78	81		0.42
29	OA+PCOM	5.79902	11.0458	6.2	8.26	3.46	0.418886	4.76	42	0.4	0.41				168.8		4.7		4.7											1.23	4.48	0.96	1.85
29	OA+T			8.93	6.48	7.82	1.20679	25.5	91	0.41	0.52
29	OA+T			3.62	8.58	5.3	0.617716	15.18	31		0.52	28.4	0.0635352	0.1	391.8
29	OA+T			12.3	5.78	6.85	1.18512	12.45	43	0.23	0.53
29	OA+T			6.62	8.73	19.5	2.23368		51		0.62
29	OA+T			14.29	5.5	19.98	3.63273	27.04			0.71					8.7	4.6	1.77867	4.6	7.8	8	7.2	2.8	8.7	260	179.7	194.3	114.6
29	OA+T			18.02	6.92	12.99	1.87717	8.01	44	0.2	0.78				221	8.6	4.8	1.83467	4.8	8.6	/	5.8	5.8	8.6	145.3		56.1	51.2
29	OA+T	6.73624	8.0542	9.89	5.38	6.98	1.2974	21			0.61					7.1	4.3	1.35689	4.3	8.6	7.6	6.1	5	7.1	98.3	128.4	73	47.6
29	OA+T	7.28016	8.75711	10.17	5.51	5.25	0.952813	10.5	48		0.61				225.2	9.4	4.3	1.79644	4.3	7.1	7.5	7.2	3.5	9.4	90.3	1100.2	114	17.8
29	OA+T			5.48	9.39	8.95	0.953142		42		0.53	173.7	0.0105878	0.42	254.8	13.9	4.8	2.96533	4.8		8			13.9			96.2
29	OA+T			3.02	5.4	3.67	0.67963	12.85	59	0.66	0.55				331.2	18.6								18.6	130.6	211.1	170.5	55.7		3.55	4.15	0.92	2.27	0.28	0.98
29	OA+T			8.38	6.74	8.22	1.21958	12.71	48	0.94	0.56				320	9.9	5.4	2.376	5.4	9	8.6	82	5.9	9.9	72.7	5.7	86.5	32.1
29	OA+T			7.63	6.83	15.33	2.24451	10.44	67	0.45	0.61	26.6	0.0795752	0.09	253.4	5.3	4.5	1.06	4.5	7.3	8.1	5.9	4.7	5.3	49	52.3	66.9	19.4		2.65	4.13	0.92	2.1	1.39	0.92
29	OA+T			4.98	5.76	6.54	1.13542	6.18	28		0.7	12.8	0.189766	0.14	420.2	24.7	4.3	4.72044	4.3	7.1	7	6.7	5.2	24.7	163.7	150.4	188.3	75.3		1.42	5.11	1.17	3.21
29	OA+T			11.94	5.47	14.56	2.66179	3.32	27	0.37	0.84			0.45	232.5	26.8	4.7	5.59822	4.7	12.3	14.5	11.7	4.5	26.8	130.7	181.2	>300	146.6		1.16	4.88	1.11	2.83	1.02	0.77
29	OA+T	1.51879	3.24783	2.51	5.85	4.24	0.724786	16.97			1.54	116.5	0.0458695	4.53		10.4	4.3	1.98756	4.3	7.1	6.9	5.1	2.8	10.4	70.8	75.3	72	8.8		1.07	5.44	1.34	3.45
29	OA+T	8.9182	8.37218	12.99	7.7	20.01	2.5987	7.99	43		0.92
29	OA+T	0	0	13.01	5.41	16.4	3.03142	9.03	36	0.35	0.75					16.2								16.2	92.3	98.7	151.5	106.2
29	OA+T	6.276	6.73624	5.26	8.83	30.89	3.4983	14.82	51	0.55	0.64				229.9	8.3	4.6	1.69689	4.6	8.5	10.4	8.5	4.4	8.3	98.9	99.7	64.1	44.7
29	PCOM T	7.45798	8.1065	5.36	9.47	6.91	0.729673	3.47	49		0.84	15.55	0.187447		289.9		5.3		5.3											1.79	3.74	0.84	2.15
29	PCOM T	3.95388	10.6472	10.69	6.27	6.23	0.99362		41		0.56				301.8		5		5	8.1	8.3	5.1	3.1
29	PCOM T	4.35136	10.7696	5.4	6.81	9.15	1.34361		8		0.68
29	PCOM T	15.8438	14.4976	9.27	4.89	7.15	1.46217	16.4	53		0.61				201.4	5								5
29	PCOM T	3.81267	15.8155	8.62	8.74	6.62	0.757437	8.52	19	0.42	0.57
29	PCOM T	11.5719	5.14004	8.94	6.76	4.98	0.736686	8.63	37		0.59
29	PCOM T	10.7006	6.24148	11.19	6.14	8.39	1.36645	9.16	33	0.37	0.61
29	PCOM T	8.11958	9.74349	4.81	6.75	3.32	0.491852	12.76	29	0.82	0.67				449	27.3	4.6	5.58133	4.6	8.7	8.8	7.3	6.4	27.3	216.7	>300	254.7	148.6		1.51	5.32	1.21	2.96	0.64	0.98
29	PCOM T	7.75086	10.1922	7.07	7.77	4.15	0.534106	7.54	46		0.55
29	PCOM T	5.11233	10.4433	3.17	6.35	5.07	0.798425	10.35	44	0.62	0.76				486.4
29	PCOM T	11.1148	11.5478	8.72	5.3	6.21	1.1717	14.95	44	0.68	0.58
29	PCOM T	9.31986	12.2246	12.32							0.79	29.39	0.0932732
29	PCOM T	14.7878	21.0497	10.57				8.47		7.13	0.87	50.6	0.0596621	0.43	317.9
29	PCOM T	11.2466	6.62798	5.87	5.36	3.97	0.740672	10.48	42	1.49	0.92	28.81	0.110809	0.7		6.3	4.9	1.372	4.9	9.9	10.1	6	4.4	6.3	57.8	96.6	53	7.4		2.04	5.06	1.15	3.15
29	PCOM T	8.75711	11.6498	8.5	6.32	9.77	1.54589	12.72	35	0.65	0.56					5	5	1.11111	5	7.6	8.2	8.6	5.5	5	73.4	59.9	103.2	3.8
29	PCOM T	10.7178	12.3742	7.87	6.12	4.5	0.735294	18.17	30	1.13	0.81					14.4	5	3.2	5	7.9	9.2	8.1	6.5	14.4	61.2	130.1	167.9	108.2
29	PCOM T	6.20069	8.00922	4.73	5.96	3.95	0.662752	10.51	45	0.55	0.82				252.1
29	PCOM T	5.46012	11.7487	7.72	6.6	5.88	0.890909	7.88	15		0.52
29	OA+ PCOM T	6.96165	5.56472	9.87							0.57	200	0.0098895	0.01	122.3
29	OA+ PCOM T	5.57466	6.40152	12.06	4.5	12.4	2.75556		51		0.63
29	OA+ PCOM T	11.9976	8.11958	12.98	6.57	19.82	3.01674	16.9	56	0.28	0.64
29	OA+ PCOM T	12.4265	8.3361	15.47	6.21	10.64	1.71337	19.8			0.95	15.6	0.211314	0.14	329.5		4.3		4.3	7	6.7	5.4	3.2
29	OA+ PCOM T	8.4203	11.4663	10.4							1.04
29	OA+ PCOM T	11.7884	12.5646	8	8.25	16.84	2.04121	8.58	51		0.74				206.3	28.5	54	68.4	54	9	10.3	10.7	6.1	28.5	152.1	206.1	>300	119.7
29	OA+ PCOM T	19.556	13.2894	7.93	5.47	6.37	1.16453	17.62	50		0.58					8.1								8.1
29	OA+ PCOM T	15.5158	14.008	15.56	5.41	31.35	5.79482	4.38	69		0.58				259.6
29	OA+ PCOM T	13.5138	10.0861	12.07	6.45	11.7	1.81395	3.28	59	0.52	0.96				407.6
29	OA+ PCOM T	8.21528	9.30103	9.27	7.03	10.52	1.49644		43		0.76	25	0.105488	0.45	373.7	11.9	4.8	2.53867	4.8	7.9	8.6	5.8	5.4	11.9	72.6	149.7	90.1	68.1		2.7	4.28	0.95	2.4
29	OA+ PCOM T	10.0165	9.48931	11.72	6.45	12.16	1.88527	4.59			0.53	15	0.122607	0.67	250.7	15.8	5.4	3.792	5.4	8.8	8.8	9.2	7.2	15.8	159.3	161.6	189.1	114.7		1.5	4.13	0.92	2.73
29	OA+ PCOM T	10.8261	9.91294	6.01	6.55	6.43	0.981679	6.57	85	0.27	0.76						5		5	9	8.5	8.7	6.9
29	OA+ PCOM T	10.1922	11.598	10.57	1.52	1.16	0.763158	7.52			0.55	57.2	0.0333654	4.88	254.3	12.2	5	2.71111	5	9.1	9.8	5.4	4.5	12.2	90.6	187.2		40.7		0.59	3.8	0.87	2.13
29	OA+ PCOM T	13.8935	12.6461	10	5.8	11.73	2.02241	8.72			0.62	23.9	0.0900167	0.54	475.4	12.3	4.7	2.56933	4.7	6.5	6.9	5.5	5	12.3	125	135	91.4	44.3
29	OA+ PCOM T	9.34287	14.8835	10.62	4.83	7.15	1.48033	9.73	81	0.49	1.14	22.4	0.176598	1.65	288.8	51.1	6.1	13.8538	6.1	12.4	14.3	10.5	3.4	51.1	121.1	272.8	>300	94.2
29	OA+ PCOM T	34.6435	15.257	9.48	2.78	2.99	1.07554	7.88			0.59	36.9	0.0554824	3.07	190.3	8.1	4	1.44	4	7.3	8.6	7.5	7.1	8.1	31.1	46	40.9	49.8	0.75	4.72	1.06	1.89
29	OA+ PCOM T	19.3175	25.7002	12.54	6.86	15.27	2.22595		145		1.11	200	0.0192585	1.44		6.5								6.5			42.7
29	OA+ PCOM T	17.4054	31.1368	14.1	6.99	18.83	2.69385	12.97	110		1.97				312.4	15	4.2	2.8	4.2	7.2	7.4	3.9	3.4	15	137.7	135.5	14.7	8		0.87	3.86	0.87	2.46
29	normal	7.64417	5.09925	1.65	8.15	4.78	0.586503	14.51	35	0.13	0.31				170.4	7.9	4.9	1.72044	4.9	8.9	6	4.2	3.5	7.9	86.3	49.5	39.7	6.2		1.91	4.03	0.84	2.87	0.11	0.86
29	normal	3.07524	6.0145	0.42	3.54	2.35	0.663842	22.08	46		0.38
29	normal	7.15464	9.7529	9.78	6.16	9.19	1.49188	17.42	51	1.18	0.43					29.6	4.7	6.18311	4.7	8.1	9.3	7.8	6.8	29.6	133.7	161.2	239	248.7
29	normal	2.07108	2.10874	1.54	7.23	2.06	0.284924	25.02	26		0.23
29	normal	9.41871	2.88696	1.6	6.84	2.01	0.29386	10.28	36		0.27
29	normal	3.9748	4.08986	1.76	0.07	0.01	0.142857	4.26	7	0.53	0.19
29	normal	3.42827	4.6024	0.47				11.78		0.4	0.25
29	normal	5.09925	5.14004	2.08	5.67	1.87	0.329806	17.1	59	0.25	0.23				149.9
29	normal	7.40986	5.15678	1.8	7.65	5.81	0.759477	18.18	44	0.63	0.33				262.3
29	normal	8.11958	5.52131	5.4	6.95	6.48	0.932374	7.99	47		0.43	35.4	0.0421497	0.03
29	normal	7.34292	6.1191	3.38	5.83	6.09	1.0446	12.05	137	0.14	0.3				160.1		4.8		4.8
29	normal	4.8116	7.22995	9.34	5.67	8.5	1.49912		11		0.42
29	normal	7.93914	7.23414	9.33	7.51	7.35	0.978695	17.77	19	1.03	0.4				126.5
29	normal	4.85344	7.29585	6.78	5.47	6.63	1.21207	25.4	29	0.37	0.36				217.8		4.9		4.9
29	normal	6.1191	8.6295	4.18	6.72	6.57	0.977679	9.38	53	0.4	0.32				93.3
29	normal	7.38058	8.67552	2.78	8.82	3.3	0.37415	11.9	32	0.59	0.35				107.8
29	normal	9.24141	8.7864	14.81	2.26	2.91	1.28761	13.15			0.3	161.7	0.00643785	0.15	197.8															3.12	5.72	1.48	3.53
29	normal	4.11392	8.90146	2.29	8.51	8.94	1.05053	8.32	50	0.45	0.29				275.6
29	normal	6.45905	9.37216	7.36	5.63	2.77	0.492007	4.71	39		0.44
29	normal	2.52609	9.02175	0.67	3.25	0.88	0.270769	13.89	73	2.19	0.31
29	normal	5.87434	7.75086	7.73	8.01	3.42	0.426966	19.5	38		0.31	52.85	0.0203538			10.4	4.8	2.21867	4.8	7	6.1	3.9	3.9	10.4	50.2	54.7	11.1	4.5
29	normal	7.42451	9.66504	3.18	6.73	3.06	0.454681	4.44	13	0.78	0.19
29	normal	4.66778	5.14004	2.92	6.57	2.8	0.42618	25.25	40	0.66	0.32					5.6	5.1	1.26933	5.1	6.1	7.9	5.5	5.3	5.6	10.1	32.7	24.1	18.5
30	OA+PCOM	12.4516	6.70748	3.74	3.73	1.55	0.41555	11.55	53		0.08	82	0.00338537	0.04	139.5		4.8		4.8	8.8	7	4.9	3.8
30	OA+PCOM	9.18179	11.2027	12.81	7.01	5.3	0.756063		49		0.48
30	OA+PCOM	18.1586	14.985	14.07				5.22			0.39	54.3	0.0249227
30	OA+PCOM	5.0412	3.38904	9.31	6.78	20.18	2.9764	9.49	88	0.38	0.5	17.2	0.100872	0.11	238.3	15.1	4.8	3.22133	4.8	5.8	7.1	5.5	4.4	15.1	50.8	135.2	103.3	29.8		1.26	4.47	1.02	2.93
30	OA+PCOM	10.1713	7.845	14.29	9.69	15.71	1.62126	9.17	47	0.34	0.38
30	OA+PCOM	7.64417	10.1922	12.03	9.03	21.46	2.37652	6.13	36	0.94	0.43				143.9	3.8	4.7	0.793778	4.7	8.2	9.3	6.3	5.2	3.8	19.2	33.4	41.4	23.2
30	OA+PCOM	9.79056	10.5437	9.2	7.11	4.99	0.701828	20.84			0.38	34.5	0.0382203	1.71	219.2	11.7	4.9	2.548	4.9	8.5	8.5	5.8	5.3	11.7	79.1	71.5	51.3	19.4		1.44	4.3	0.99	2.7
30	OA+PCOM	8.4203	10.7006	6.5	7.55	7.07	0.936424	18.61	39		0.39	156.5	0.00864728	0.74	250.1
30	OA+PCOM	6.06262	10.7633	6.07	5.6	5.78	1.03214	10.1	12		0.11				74		4.9		4.9
30	OA+PCOM	8.19018	9.63052	9.86	8.89	7.06	0.794151	11.84	31	0.68	0.31
30	OA+PCOM	11.6734	10.8732	4.59	5.9	3.85	0.652542	8.33			0.32				193.3		4.5		4.5											2.87	4.89	1.16	3.33
30	OA+PCOM	11.187	5.46535	9.93	8.94	3.63	0.40604	8.3	29	0.14	0.18
30	OA+PCOM	9.2048	16.804	9.03					68	0.41	0.7	34.18	0.071065		224.6		4.9		4.9											1	3.96	0.88	2.31
30	OA+PCOM	11.7487	11.2591	7.64	6	4.93	0.821667	21.11	91	0.16	0.42				123.4
30	OA+PCOM	7.20171	18.7443	11	3.73	4.71	1.26273	17.25	19		0.22				197.5
30	OA+T			5.84	8.64	4.44	0.513889	8.74	64		0.54				139
30	OA+T			8	7.47	10.6	1.41901	7.46	53	0.45	0.55					12.4	5.2	2.86578	5.2	7.9	8.9	6.7	3.1	12.4	61.2	66.4	59.3	11.3
30	OA+T			14.79	6.86	8.47	1.23469	21.7	35		0.59	60	0.0341217	1.4	329.2		4.6		4.6		7.6
30	OA+T			2.01	7.93	3.12	0.393443	6.85	31	0.79	0.62
30	OA+T			4.67	1.93	3.94	2.04145	23.18	270	7.59	0.69				331.9	27								27						1.08	5.82	1.34	3.65
30	OA+T	7.13372	4.6024	11.68	6.36	6.21	0.976415	23.05	46		0.8	30.1	0.0922259	2.07	550.6
30	OA+T	5.8576	4.89528	4.5	6.14	10.14	1.65147	5.27	110		0.59	47.4	0.043192	0.09	234.2
30	OA+T	3.99781	5.33878	5.44	7.46	9.03	1.21046		23		0.57	59.6	0.0331862	0.26	205
30	OA+T	6.00613	5.52131	7.64	6.8	6.76	0.994118	13.29	39		0.7	49	0.0495714	0.52	368.8	19.3	5.4	4.632	5.4					19.3			109.7
30	OA+T	3.51456	5.68396	5.95	6.3	9.78	1.55238	12.78	23	0.41	0.56				430	13.6	5.4	3.264	5.4	10.4	14	13.3	5.5	13.6	71.3	159.5	178.6	36.9
30	OA+T	8.9433	7.92188	4.76	3.14	2.2	0.700637	13.64			0.59	20.2	0.101351	0.03	351.4	9.5	5	2.11111	5	9.8	10.5	8.2	7.3	9.5	46.7	74.7	87.2	75.1		2.73	4.95	1.17	3.23
30	OA+T			11.11	9.3	9.77	1.05054	16.34	65	0.3	0.57					8.1	4.9	1.764	4.9	6.8	6.7	5.6	3	8.1	58	82.8	40.8	3.3
30	OA+T			11.1	6.47	15.06	2.32767	8.49			0.86	26.6	0.112188	0.47	449.6	12.3	5.1	2.788	5.1	9.7	12.5	9.7	4.8	12.3	92.8	181.6	239.6	41.6		1.58	5.98	1.38	4
30	OA+T	2.63592	6.44336	5.81	2.86	5.94	2.07692	12.08	69	2.74	0.59	43.5	0.0470644	0.04	469.6	6.3	5.7	1.596	5.7	9.2	9.1	8.9	6.8	6.3	25.7	23.4	37	37
30	OA+T	4.90783	4.98001	8.02	5.49	12.5	2.27687	5.08	45		0.76
30	OA+T	5.78804	5.00511	13.01	6.16	16.75	2.71916	8.99	23	0.37	0.91				254	16.7								16.7	128.9	148.5	194.4	62.1
30	OA+T	0	0	14.16	3.4	11.15	3.27941	7.56	80	0.02	0.61
30	OA+T	0	0	5.73	9.28	30.82	3.32112	9.02	280		0.58						4.8		4.8	9.3	9.4	7.5	3.7
30	PCOM T	7.57827	5.18711	8.5	6.35	2.89	0.455118		73		0.53	200	0.0091955	4.62			4.9		4.9		8.7
30	PCOM T	5.94233	5.50719	7.75	8.79	8.12	0.923777	11.37	43		0.65	42.1	0.0535748	0.12	427
30	PCOM T	9.49245	10.0102	3.4	4.29	3.01	0.701632	3.86	49	0.06	0.66
30	PCOM T	14.0331	13.3553	9.42	5.55	3.92	0.706306	20.6	43	0.78	0.87
30	PCOM T	9.66504	13.4965	9.92					32	0.22	0.56	58.39	0.0332797
30	PCOM T	9.2048	16.804	6.79	5.88	4.74	0.806122	8.13	40		0.45					11.7	5.5	2.86	5.5	8.6	10.6	7.5	5.1	11.7	64.5	155.8	165.7	45.8
30	PCOM T	15.8155	19.8133	11.46	8.35	12.75	1.52695	11.37	37		0.83	20.63	0.139607		563.8		6		6
30	PCOM T	11.5761	15.7057	12.01	5.6	22.13	3.95179	9.8	66	1.07	0.78	73.88	0.0366351
30	PCOM T	10.5437	5.76607	11.11	7.47	13.55	1.81392	4.12	46		0.61				376.4
30	PCOM T	5.23262	11.6922	6.54	7.29	23.2	3.18244	12.69	47		0.6
30	OA+ PCOM T	6.21324	7.28016	12.91	5.55	14.76	2.65946	17.38			1.64	172.3	0.0330284	0.15	33.2	14.9	4.2	2.78133	4.2	8	8.5	5.6	3.6	14.9	114.6	162.4	138.1	18.7		0.52	4.56	1.04	2.8
30	OA+ PCOM T	5.38899	7.46844	12.78	5.66	19.35	3.41873	5.81	61		0.77				302.9
30	OA+ PCOM T	6.96165	9.30103	5.62	4.74	8.69	1.83333	13.95	34	0.67	0.66					24.7	9.3	10.2093	9.3					24.7						2.07	5.74		3.72
30	OA+ PCOM T	5.88375	9.33555	8.65	4.21	3.01	0.714964	10.25	69		0.58					14.5	4.7		4.7	6.9	6.3	6.2	3.4	14.5	182	101.2	109.1	9.9
30	OA+ PCOM T	9.41871	9.34287	9.29							0.65	35.8	0.0630028	0.19	219.2
30	OA+ PCOM T	10.1593	13.8386	6.93	6.6	12.39	1.87727	7.01	23	0.9	0.81				345.8	27	4.6	5.52	4.6	7	5.5	5.7	4.1	27	>300	97.8	238.7	54		1.73	5.08	1.18	3.13
30	OA+ PCOM T	12.5781	16.9321	11.78	5.27	14.32	2.71727	9.69	58	0.17	0.51				155.1	16.6								16.6	66.2	117.2	63	55.5
30	OA+ PCOM T	10.2142	17.6042	7.76							0.66	162.3	0.0141109	0.26	272.3
30	OA+ PCOM T	16.2752	19.4179	15.5	5.26	18.91	3.59506	7.01	92		0.86				503.3
30	OA+ PCOM T	11.2027	5.19653	4.14	6.5	5.42	0.833846	8.68	42	1.28	0.81				442.2	6.1								6.1	20.8	63.8	39.7	6.7
30	OA+ PCOM T	4.57102	9.17865	5.63	6.14	18.11	2.94951	6.97	67	0.78	1.01				530.5
30	OA+ PCOM T	26.3592	12.1441	14.8	6.15	5.06	0.822764				0.6					24.4								24.4	>300	281.9	260.2	36
30	normal	6.66825	4.83252	2.98	5.29	2.73	0.516068	10.87	30	0.08	0.12					9.8	4.7	2.04711	4.7	8.2	8.3	6	4	9.8	90.5	103.8	76.1	21.7
30	normal	5.6484	8.89623	2.63	7.86	3.07	0.390585	8.93	44		0.48
30	normal	7.17974	9.03744	6.8	7.2	4.03	0.559722	7.87	53	0.29	0.41
30	normal	4.51872	2.24367	4.98	7.61	5.95	0.781866	9.34	54	0.26	0.12
30	normal	4.90888	2.63592	7.08	4.83	1.97	0.407867	10.33	35		0.44				305.4
30	normal	4.85449	3.54751	2.21	4.85	1.18	0.243299	8.71	33		0.19
30	normal	4.17354	4.37228	2.39	9.46	16.45	1.7389	16.79	44	0.73	0.35				149
30	normal	5.24674	4.9685	4.16	7.75	3.54	0.456774	14.92	48	0.87	0.43
30	normal	4.48106	5.56472	10.57	6.78	5.47	0.806785	9.86	53	0.17	0.21
30	normal	4.33044	5.87434	4.5	5.99	5.32	0.888147	10.77	52	0.65	0.3				114.1
30	normal	5.94233	6.17088	1.5	5.24	2.56	0.48855	9.46	77	0.11	0.1
30	normal	6.27914	6.49566	4.19	6.78	3.75	0.553097	20.17	48		0.34
30	normal	8.75502	7.62848	5.32	4.63	1.92	0.414687	27.44	27	0.75	0.38				239.9
30	normal	9.49245	8.0542	5.04	5.45	5.23	0.959633	13.28	74		0.38	57.8	0.0228131	0.13	293.7	7.4	4.7	1.54578	4.7	6.3	4.9	4.6	4.6	7.4	155.9	26	33.1	13.9
30	normal	4.58932	6.21324	10.82	6.71	11.97	1.7839	18.2	21	0.39	0.3				140.1
30	normal	9.13786	6.49566	4.8			#DIV/0!	3.59	90		0.25
30	normal	6.40152	8.66088	3.88	6.22	3.36	0.540193	12.29	60		0.18	92.8	0.0067306	0.01	128		5.3		5.3	8.7	8.1	4.4	3.9		5.9	31.2	58.2	29.6
30	normal	7.45798	2.52609	8.15	6.88	4.52	0.656977	21.11	43	0.33	0.43					22.22	5.1	5.03653	5.1	6.7	6	5.3	3.5	22.22	58.1	50.5	50.8	8.8
31	OA+PCOM	15.8783	31.0034	5.67	5.73	4.4	0.767888	2.67	24		0.4	52.24	0.0265697		279		5.2		5.2
31	OA+PCOM	10.3554	7.08508	6.2	8.76	13.31	1.51941	18.57	58	0.17	0.41	28.1	0.0506299	0.11	86.7	9.4	5	2.08889	5	9.3	10.2	8.1	5	9.4	76.8	102	131.8	28.2		1.72	6.02	1.41	2.47
31	OA+PCOM	10.6755	7.2174	11.54	6.08	5.45	0.896382		62		0.41	127.1	0.0111935	1.14	259.6
31	OA+PCOM	7.71739	13.1168	8.67	6.69	6.13	0.916293	9.29	40		0.35	92.3	0.0131582	0.01		6	4.9	1.30667	4.9	7.6	5.7	4.7	4.3	6	79.3	57.8	12.3	6.7		0.89	4.3	0.95	2.65
31	OA+PCOM	9.70688	14.0582	5.82	5.98	3.67	0.613712	6.27			0.45	22.3	0.0700224	0.03	238.3	12.7	4.8	2.70933	4.8	7.8	7.4	5.9	4.7	12.7	90.5	102.1	55.7	34.6		0.94	4.45	0.97	2.91
31	OA+PCOM	7.75086	11.7884	3	7.43	6.26	0.84253	5.14	83		0.28						4.8		4.8	6.8	4.8	5.2	4.4
31	OA+PCOM	6.21324	9.40459	2.77	6.93	3.19	0.460317	7.86	40	0.23	0.27				169.9
31	OA+T			13.51	4.77	17.43	3.65409	12.12	75	0.54	0.82					6.8	4.8	1.45067	4.8	11.2	11.6	10.6	5	6.8	63.3	60.1	75.4	12.1
31	OA+T	3.39845	3.78914	6.11	7.51	18.99	2.52863	7.49	59	0.17	0.54				369.9
31	OA+T	3.91622	5.0412	7.44	6.28	5.92	0.942675		23	9.72	0.54	35.73	0.0524433			11	5.6	2.73778	5.6	10.4	10.5	8	4.6	11	70.9	101.2	98	16
31	OA+T	5.59192	5.1777	5.25	8.43	11.12	1.3191	3.92	10		0.55				391
31	OA+T	6.5898	6.24148	8.09	5.88	17.6	2.9932	13.42	91	2.64	0.67				230.5	10	4.8	2.13333	4.8	8.5	7.8	4.6	4.3	10	132	174.1	133.2	57		1.08	4.26	0.91	2.6
31	OA+T	9.23827	7.04167	2.86	7.21	3.68	0.510402	9.2	82	0.48	1.14
31	OA+T			7.91	8.58	22.99	2.67949		95		0.78			2.94	388.5	8.7	5.1	1.972	5.1	8.5	7.5	5.7	4.2	8.7	85.5	87.2	53.9	13.3						0.68	0.74
31	OA+T	5.93082	5.33878	12.04	5.11	20.23	3.9589	8.12			0.72	95.1	0.0262713	1.11	238.2	6.2	4.7	1.29511	4.7	8.7	6.7	4	4	6.2	120.5	110.1	13	9.7		0.49	4.96	1.17	3.15
31	OA+T	0	0	10.85	6.83	15.89	2.3265	8.16	44		0.52						5		5
31	OA+T	0	0	11.47	6.3	15.22	2.41587	11.24	44	0.62	0.59	13.09	0.156402		278.4		5.4		5.4											2.18	6.31	1.57	3.96
31	OA+T	7.20433	7.41353	7.14	6.8	16.51	2.42794				0.75	34.64	0.0751299			12.8	5.6	3.18578	5.6					12.8
31	OA+T	0	0	1.26	2.16	5.83	2.69907	13.86	496	0.41	0.62				284.5	7.9	4.7	1.65022	4.7	8.7	8.8	6	3.9	7.9	60.6	91.9	48.3	4.3
31	OA+T	0	0	7.62	1.87	5.45	2.91444	13.23	167	12.71	0.62
31	OA+T	6.40152	6.27914	3.75	2.28	20.98	9.20175		364		0.69
31	PCOM T	5.76137	4.11392	6.76	6.11	3.88	0.635025	11.93	23	0.14	0.67				274		4.9		4.9	8.4	9.4	6.1	5.2
31	PCOM T	7.28016	3.57732	0.8	2.31	0.05	0.021645		14
31	PCOM T	5.50719	7.28016	11.69	1.46	1.27	0.869863	7.68	196	9.6	0.7				299.1		4.5		4.5
31	PCOM T	10.0102	8.1316	9.18	9.17	2.64	0.287895	12.9	50	0.84	0.54					15.5								15.5	81.8	192.6	76.1	17.9
31	PCOM T	10.1922	8.44436	4.14	7.11	6.41	0.901547	7.17	21	0.3	0.55
31	PCOM T	12.1911	10.1671	10.11	6.21	8.87	1.42834				0.69
31	PCOM T	6.73624	10.1922	9.37	7.46	13.96	1.87131	13.74	79	1.78	0.96
31	PCOM T	9.03744	10.5437	11.2	4.88	10.12	2.07377	8	130	0.29	0.64
31	PCOM T	10.1671	23.0277	10.53	3.46	3.18	0.919075	4.92	74	2.47	0.53	23.8	0.0772731	1.15	273		4.9		4.9	9	7.6	6.8	3.7
31	PCOM T	8.6295	9.70688	11.74	7.1	18.41	2.59296	6.52	44	0.12	0.75				233.8
31	PCOM T	12.5938	15.0357	8.97	5.3	10.99	2.07358	6.17	87	0.55	0.65				152.8
31	PCOM T	12.6524	10.1985	5.45	5.19	3.5	0.674374	8.01	19		0.65
31	OA+ PCOM T	6.62798	10.1169	5.42	8.07	12.21	1.51301		55		0.52	90.16	0.0200133			9	4.8	1.92	4.8	7.1	7.4	6.3	2.8	9	85.1	87.2	114.5	12.4
31	OA+ PCOM T	10.2173	10.1922	3.31	7.46	4.12	0.552279	9.49	85		0.51	48.52	0.0364736
31	OA+ PCOM T	4.48106	10.506	2.26	6.28	1.3	0.207006	12.43	43	2.27	0.82
31	OA+ PCOM T	7.87952	7.68182	10.99							1.35	19.3	0.24272	0.42	411.2	19.7								19.7			272.5
31	OA+ PCOM T	6.61804	7.85651	7.33	6.69	5.15	0.769806		39		0.55	78.97	0.0241674
31	OA+ PCOM T	8.56046	8.6295	10.11	8.33	7.89	0.947179				0.73			0.18	277.1	10.3	4.9	2.24311	4.9	7.2	7.4	4.3	3.6	10.3	50.8	71.3	42.6	9.5		1.25	5.86	1.39	3.63
31	OA+ PCOM T	9.6755	8.88211	6.86				14.6			0.52				186.2	11.3	4.6	2.31022	4.6	7.6	7.8	6.5	3.7	11.3	50.9	66.6	60.7	11.1
31	OA+ PCOM T	11.7706	11.4516	13.28	7.34	14.66	1.99728				0.66				216.8	14.8								14.8	42.4	56	98.5	38.9
31	OA+ PCOM T	12.2246	11.5321	13.7	8.8	18.37	2.0875	11.29	44	0.17	1			0.64		9.7	4.6	1.98311	4.6	8	9	6.6	6.1	9.7	48.6		62.2	63.5
31	OA+ PCOM T	14.916	13.8951	12.56	4.58	9	1.96507		34		0.82	42.97	0.0662183				4.9		4.9
31	normal	4.35136	4.61286	1.81	6.69	2.64	0.394619	6.7	65		0.36	159.5	0.00783197	0.13	204.7
31	normal	6.2237	6.12119	2.59	8.09	3.32	0.410383	15.06	32		0.44						5.2		5.2
31	normal	4.18818	6.73624	2.35	6.73	2.31	0.343239	4.53	75	0.3	0.18
31	normal	2.63592	2.41835	1.71	8.55	4.07	0.476023	20.34	31		0.3
31	normal	5.59192	3.91204	2.37	6.38	3.23	0.50627	6.79	51	0.31	0.16
31	normal	7.322	4.21747	4.97	5.98	5.35	0.894649	7.19	30		0.49
31	normal	9.42341	4.23212	0.81	9.04	2.74	0.303097	14.67	75	0.27	0.2						4.3		4.3
31	normal	6.25508	4.29278	4.34	4.64	3.43	0.739224	10.78	45		0.48				253.2
31	normal	4.3932	4.48734	1.17	5.65	3.13	0.553982	11.67	27		0.43
31	normal	6.20069	5.11233	5.8	6.3	2.68	0.425397	12.61	48		0.15	73.4	0.00709128	0.02	116.1
31	normal	4.68608	5.68396	3.12	9.48	6.53	0.688819	4.1	12		0.35
31	normal	6.97682	5.9622	4.6	7.32	6	0.819672	1.07	27	0.36	0.29
31	normal	5.81001	7.322	3.18	6.99	6.61	0.945637	16.82	122	0.75	0.3
31	normal	9.414	7.47001	8.67	1.24	8.76	7.06452	18.1	181	17.94	0.34				60.2
31	normal	2.39325	8.46842	5.23	6.04	1.79	0.296358	10.1	22		0.26
31	normal	3.84928	8.59969	3.19	3.82	7.53	1.9712	7.68	138		0.31
31	normal	6.54378	8.1065	5.34	6.86	2.06	0.300292	12.93	11		0.33
31	normal	7.29585	5.33878	6.48	6.21	4.92	0.792271	9.55	29		0.46	28.76	0.0555007
31	normal	9.03744	6.13479	1.28	6.2	2.1	0.33871	6.61	28	0.41	0.29
31	normal	4.17354	9.79056	2.65	6.57	3.47	0.528158	16.4	31		0.4
31	normal	2.34304	4.26768	1.72	8.24	8.05	0.976942	7.59	120	0.15	0.3				283.8
32	OA+PCOM	12.6786	9.14204	4.91	6.61	10.63	1.60817		45		0.23						5.8		5.8											0.57	4.82	1.09	2.85
32	OA+PCOM	3.9225	6.18709	9.74	6.99	3.35	0.479256	7.63	43	0.11	0.39				175.9
32	OA+PCOM	10.0416	20.2636	5.27	6.08	4.21	0.692434	10.76	27	0.64	0.43
32	OA+PCOM	8.75711	9.48931	9.38	5.68	5.01	0.882042				0.41	26.7	0.0532846		225.3	14.2								14.2	109.6	106.5	97.6	18.3
32	OA+PCOM	13.6231	10.4412	7.41	7.51	6.37	0.848202	9.15			0.11	85.2	0.00448005		96.5	4.9	4.6	1.00178	4.6	5.7	7	4.9	4.5	4.9	40.4	37.8	43.5	10.9	0.02	0.67	3.99	0.82	2.31
32	OA+PCOM	8.67552	16.6942	4.13	5.28	4.71	0.892045	14.5	41		0.37
32	OA+PCOM	9.78585	20.703	7.47	9.15	30.03	3.28197	5.47	53	1.19	0.49				336.2	7.4								7.4	45	65.9	30	13.7
32	OA+PCOM	6.00143	20.8698	9.63	6.66	31.98	4.8018	9.6	235		0.38
32	OA+PCOM	7.90776	8.23725	0.82	5.35	3.9	0.728972	12.61	57	0.46	0.19
32	OA+PCOM	7.39313	9.07928	7.69	9.55	2.72	0.284817	7.57	36		0.28
32	OA+PCOM	11.187	9.33555	7.76	6.73	4.79	0.711738	14.46	23		0.19
32	OA+T			7.41	6.79	4.38	0.645066	7.21	30		0.59						4.7		4.7	9.7	10.9	6.8	5							0.87	4.86	1.13	2.89
32	OA+T			8.36	9.01	7.61	0.844617	18.31			0.59	200	0.0102365	4.97	214.9	8.1	4.5	1.62	4.5	8.8	9.9	7.8	4.5	8.1	129.7	255.5	164.9	25.7
32	OA+T			8.13	5.44	5.98	1.09926	6.65			0.62				340.6	8.8	5.2	2.03378	5.2	8.6	10.5	7	5.8	8.8	57.6	85.1	55.1	32.8
32	OA+T	5.76346	4.88377	4.67	5.37	14.84	2.7635	9.06			0.65				406.2	14.8								14.8	82.9	155.2	169.7	46.6
32	OA+T	3.20076	8.44645	10.75	7.36	16.61	2.25679	13.21	64		0.76				247.9
32	OA+T	3.95388	9.60228	4.99	9.32	3.21	0.344421	6.72	32	0.21	0.53
32	OA+T	9.60228	9.98721	6.49	5.88	4.33	0.736395	6.2	73		0.7				336.6	10.7	5	2.37778	5	8	8.3	5.5	3	10.7	68.8	115.6	64.3	9.6
32	OA+T			18.75	8.37	6.49	0.775388	3.42	37		0.96	200	0.016656	0.26	198.1
32	OA+T	7.76655	8.6295	9.55	6.82	12.6	1.84751	7.96			0.68				131.3	4.9								4.9	46.2	92	75.9	10.7
32	OA+T	3.47638	9.19277	8.6	8.65	20.87	2.41272		272		0.84						5.1		5.1	8.9	8.2	8	6.2
32	OA+T	0	0	1.46	8.2	23.74	2.89512	21.54	191	0.6	0.59				268.6
32	OA+T	4.68608	5.67246	2.6	5.19	16.54	3.1869	10.41	109	3.03	0.67
32	PCOM T	11.1148	7.78224	7.55	6.29	3.92	0.623211	8.44	30	2.42	0.29				176.1
32	PCOM T	8.1588	8.37637	4.2	3.89	20.24	5.20308	12.42	74	0.42	0.86
32	PCOM T	7.17974	8.59969	8.82	8.14	11.07	1.35995	10.16	46		0.59				200
32	PCOM T	10.9438	9.13786	2.57	5.77	11.93	2.06759	5.47	200		0.53				353.7
32	PCOM T	11.0416	11.6734	15.47							0.8	23.87	0.116297		293.7		4.6		4.6
32	PCOM T	8.0019	5.91252	2.28	3.71	3.87	1.04313	7.14	66	0.36	0.58
32	PCOM T	11.598	17.259	8.89	5.45	3.28	0.601835	14.8	20		0.52
32	PCOM T	10.3209	11.4945	9.9	7.24	15.7	2.16851	6.59	90	0.73	0.6
32	OA+ PCOM T	4.88377	6.33928	10.28	5.67	5.14	0.906526	19.38	48		0.54				198.3
32	OA+ PCOM T	9.24141	7.62534	9.19	3.26	4.37	1.34049	12.48	82		0.73
32	OA+ PCOM T	11.4872	12.301	13.18	8.19	21.25	2.59463	6.75			0.95	53.3	0.061848	0.22	272	7.1	4.8	1.51467	4.8	8.1	8	6.1	3	7.1	102.6	189	66	8.4		1.39	4.58	1.02	3.01
32	OA+ PCOM T	18.726	15.9097	10.35	7.29	4.61	0.632373	7.76	24		0.34
32	OA+ PCOM T	20.9273	21.443	16.49				6.82	32		0.66	27.6	0.0829783	1.02	139.3
32	OA+ PCOM T	6.70748	6.28228	3.96							0.63	19.7	0.11097	0.05	275.6
32	OA+ PCOM T	8.1065	12.5646	12.58	5.19	12.75	2.45665	16.54			0.56	22.5	0.0863644	0.19	387.5	16.2	4.9	3.528	4.9	7.8	8.2	7	3.6	16.2	112	142.5	112	7.5		0.76	5.99	1.49	4.14
32	normal	4.49885	5.24674	3.18	5.54	7.04	1.27076	5.94	25		0.46	71.7	0.0222622	0.17	288.4		5.1		5.1
32	normal	7.2174	6.0145	9.92	7.82	6.85	0.875959		59		0.46					5.6	4.8	1.19467	4.8	9.1	9.1	8.9	4.9	5.6	23.1	25.1	31	7.5
32	normal	3.1631	1.569	7.65	8.36	1.56	0.186603	5.24	38	0.42	0.27
32	normal	2.31166	3.44029	2.37	3.58	2	0.558659	9.9	7	0.23	0.28				235
32	normal	8.70272	3.46435	4.84	9.16	3.62	0.395197	7.89	43	0.26	0.41						5.4		5.4
32	normal	2.38488	4.4455	1.51	6.81	5.14	0.754772	8.85	74	0.75	0.45
32	normal	6.21324	4.61286	9.49	5.14	10.45	2.03307	7.61	38	0.45	0.49
32	normal	1.75728	6.25508	5.05	6.33	2.75	0.434439	8.89	86	0.43	0.34				84.4
32	normal	5.99672	6.56783	1.26	8.7	3.32	0.381609	9.63	55		0.34
32	normal	4.17354	7.34292	2.33	7.23	3.77	0.521438	7.95	48	0.17	0.42				228.4
32	normal	5.95436	7.46844	1.33	7.14	3.33	0.466387	12	27	0.4	0.46
32	normal	4.77761	8.70272	1.21	8.84	3.26	0.368778	12.46	49		0.31
32	normal	8.08349	9.03744	1.14	7.53	4.91	0.652058	11.42	18	0.44	0.21				155.3
32	normal	6.18814	9.94118	3.26	5.32	2.01	0.37782	8.34	27	0.37	0.47
32	normal	6.44336	5.33878	15.33	6.29	6.18	0.982512		68		0.42	200	0.007287	0.02
32	normal	5.05218	6.17088	5.18	7.39	4.68	0.633288	10.97	31		0.29
32	normal	2.88696	7.62848	7.33	7.86	6.78	0.862595	6.78	26	0.17	0.21
32	normal	7.28016	5.08565	2.42	8.04	4.12	0.512438	8.02	46	0.13	0.24					4.5	4.6	0.92	4.6	5.6	6.5	5.8	4.7	4.5	40.4	58.2	52.5	24.9
32	normal	3.33413	6.4852	1.53	8.66	5.26	0.60739	15.06	66	0.49	0.36					13	5.2	3.00444	5.2	8.9	8.9	5.5	4.1	13	90.3	195.6	57	12.4
33	OA+PCOM	9.41871	7.5835	7.46	6.4	5.73	0.895313	23.1	38		0.41	16.3	0.0872822	1.1	228.3	14.3	4.9	3.11422	4.9	10	12.8	9.7	3.5	14.3	91.1	211.8	>300	47.4		1.43	5.04	1.2	3.53
33	OA+PCOM	9.31986	10.778	6.84	4.73	1.78	0.376321	9.86	51		0.35				185.1	7.9	5.3	1.86089	5.3	9.2	9.9	6.3	3.6	7.9	57.1	75.7	47.3	9.6
33	OA+PCOM	7.97366	11.6922	3.81	6.75	4.34	0.642963	10.81			0.36	200	0.006246	0.01	212.8	9.8	4.7	2.04711	4.7	10.8	11.2	9.8	3.2	9.8	98.4	155.9	176.1	13.4
33	OA+PCOM	8.1337	13.6503	14.1	6.09	7.68	1.26108	8.93	33		0.34
33	OA+T			7.93							0.56	28.74	0.0676131		366.7
33	OA+T			7.93	5.35	8.96	1.67477	17.97	49	0.36	0.87	9.9	0.304939	0.02	231.4	17.1	5.9	4.484	5.9					17.1			110.3			2.68	4.3	0.97	2.51	0.36	0.87
33	OA+T			12.99	5.49	12.14	2.21129	2.45	31	0.65	0.9				394.2
33	OA+T	9.48931	6.85339	6.53	6.68	2.31	0.345808	6.35	21	0.51	0.84						5.2		5.2		9.2
33	OA+T	3.80744	6.88059	11.9	8.03	16.68	2.07721	6.94			0.6
33	OA+T	6.276	7.47001	0.6	8.71	2.95	0.338691	10.46	74	0.4	0.52				245.3		4.8		4.8										48	0.65	5.57	1.34	4.29
33	OA+T	5.67246	7.7655	2.77	9.08	7.25	0.798458	7.31	38	0.8	0.6				120.4
33	OA+T	7.23414	9.19277	2.84	6.18	2.96	0.478964	19.2	30	0.87	0.52				211.4		5.7		5.7		8.6
33	OA+T			5.08							0.55	42.9	0.0444872	1.62	268.2
33	OA+T	8.99769	7.49041	5.98	9.18	7.21	0.785403	12.42			0.63	58.9	0.0371154	0.06	253.3	7.8	5.4	1.872	5.4	6.8	6	4.4	4.3	7.8	89.3	14	57.7	5.9		0.82	5.45	1.19	3.09
33	OA+T	0	0	5.33	7.67	17.32	2.25815				0.57	200	0.0098895				4.6		4.6											1.73	5.32	1.31	3.43
33	PCOM T	6.15048	5.3346	4.15	7.79	4.64	0.595635	15.44	29		0.78	52.7	0.0513586	0.3	332.2
33	PCOM T	9.95792	13.6189	12.66	9.32	17.55	1.88305	5.55	68	0.47	0.68				289.8
33	PCOM T	10.1357	9.31986	11.37	5.35	16.1	3.00935	7.82	69	0.37	1.47				289.3		5.6		5.6	7.5	6.2	5.9	5.4
33	PCOM T	10.6755	9.37216	7.93	6.45	5.88	0.911628	7.67	7		0.64
33	PCOM T	11.2027	14.997	0.65	1.56	4.25	2.72436	13.7	455	0.34	0.55				263.4
33	PCOM T	10.6169	7.5312	4.58	9.98	5.86	0.587174	14.03	52	0.34	0.52				175.7
33	PCOM T	5.84609	10.1169	5.53	9.37	4.29	0.457844	8.93	48		1.82	42	0.150367	0.97	499.9		5.1		5.1
33	PCOM T	6.71218	3.2949	2.32	8.57	4.59	0.535589	8.42	37		0.74
33	PCOM T	9.36588	12.0123	10.7							0.98	28.17	0.120717
33	OA+ PCOM T	9.87372	6.80946	5.13	5.5	12.2	2.21818	10.77	74	0.28	0.54				168.7
33	OA+ PCOM T	11.5269	10.1169	6.34	8.22	6.48	0.788321	10.43	125		0.71
33	OA+ PCOM T	4.90313	10.3763	9.74	5.52	10.11	1.83152	4.36	133		0.75				371.5	24.8								24.8	53.6	103.9	220.4	210
33	OA+ PCOM T	9.2367	13.9108	11.82	5.69	12.94	2.27417	18.54	41	1.27	1.02				220.8	14.4	4.8	3.072	4.8	7.8	6.3	6.1	3.6	14.4	218.4	214.2	204.3	17.9
33	OA+ PCOM T	12.1598	11.187	8.88	4.74	6.77	1.42827	6.98	51	0.48	0.51				333.3	18.7								18.7	174.5	82.5	159	54.1
33	OA+ PCOM T	15.9327	15.0153	11.1	5.74	21.73	3.78571	8.97	24	0.41	0.58				207.8		4.5		4.5
33	OA+ PCOM T	10.4412	7.4925	4.01	6.95	4.94	0.710791	5.75	70	0.23	0.53				185
33	OA+ PCOM T	10.6755	5.94233	11.98	6.93	22.23	3.20779	13.95	76		4.8	11.3	1.47398	0.94	307.7	15.2	4.6	3.10756	4.6		9			15.2			94.1
33	OA+ PCOM T	8.38787	14.0582	10.26	6	8.87	1.47833	12.84	135		0.73	162	0.0156364	0.57	241.3	4.8					3.7			4.8			39.4
33	normal	5.00511	1.50624	4.34							0.39	78.5	0.0172395	0.12	230.4
33	normal	4.4455	0.46024	2.82	7.07	4.14	0.585573	17.24	44		0.37					8	5.2	1.84889	5.2	8.6	9.5	7	6.2	8	39.5	68	63.2	30.6
33	normal	3.36812	2.25936	0.83	8.95	5.25	0.586592	7.45	45	1.57	0.37				234
33	normal	4.76348	2.54178	4.1	2.81	1.18	0.419929	17.16	122	4.74	0.4	76.82	0.0180682		272.4
33	normal	4.61914	3.2949	4.51	5.57	5.04	0.904847	3.88	63	0.27	0.41				172.2
33	normal	4.94235	4.17354	2.31	8.13	4.4	0.541205	9.63	59		0.26
33	normal	4.18818	4.39215	5.99	5.48	4.59	0.837591	9.36	23	0.24	0.24
33	normal	4.56893	4.51872	2.9	5.5	2.3	0.418182	6.34	31		0.3
33	normal	4.65052	5.05218	4.11	7.54	2.29	0.303714	19.43	39	0.76	0.46
33	normal	7.73203	5.31682	4.94	7.42	7.1	0.956873	20.35	177	0.24	0.35				217.6
33	normal	6.5898	5.52288	3.84	6.72	4.67	0.69494	9.26	53	0.25	0.41
33	normal	3.3608	5.6233	2.5	7.56	6.52	0.862434	15.26	39	0.34	0.35				221.8
33	normal	6.88059	6.52704	1.5	9.72	5.4	0.555556	20.72	37		0.27				204.4
33	normal	5.62957	6.5375	4.2	7.55	9.72	1.28742	7.42	66		0.26						4.9		4.9	9.4	9.7	6.1	4.5						39	1.29	3.73	0.75	2.2
33	normal	9.92393	6.5898	7.05	5.64	2.36	0.41844	10.66	10	0.54	0.26				198.7		5		5
33	normal	7.70118	7.09816	8.06	5.52	5.16	0.934783	9.98	53	0.39	0.47
33	normal	5.15469	7.9496	1.49	6.91	2.31	0.334298	26.57	49	0.35	0.37						5		5	7	6.9	5.2	5.1
33	normal	5.36598	7.99562	4.88	7.21	4.44	0.615811	12.73	26	0.37	0.29
33	normal	7.29585	9.02175	4.25	7.3	7.52	1.03014	12.46	81		0.41	59.3	0.0239916		219
33	normal	7.4789	6.25508	2.94	7.9	2.44	0.308861	11	46		0.5
33	normal	6.62746	5.98312	9.35	5.78	5.26	0.910035	16.17	58		0.46	42.98	0.0371382		318.8
33	normal	4.72007	4.61914	2.2	8.81	4.49	0.509648	6.5	35		0.29				250.3
33	normal	4.33044	4.48106	2.09	6.92	3.88	0.560694	6.97	31	0.31	0.28					13.4	4.6	2.73956	4.6	8.4	8.8	7.9	5.2	13.4	109.9	114.8	117.3	33.7
33	normal	4.18818	5.71378	4.61	5.38	2.16	0.401487	21.16	23	0.26	0.45					6.3	4.5	1.26	4.5	8	8.4	6.7	4.7	6.3	53.2	96.6	34.2	7.9
33	normal	6.91615	5.753	3.15	9.13	5.01	0.54874	10.89	29	0.1	0.45					17	5	3.77778	5	7	6.5	5.7	4.6	17	116.9	115.4	63.2	46
34	OA+PCOM	7.51237	12.1598	8.39	5.28	3.16	0.598485		51		0.31
34	OA+PCOM	8.7864	15.5331	5.31	7.4	10.14	1.37027	5.86	43		0.24	17.8	0.0467865	0.03	166.2
34	OA+PCOM	11.0458	12.6854	8.84	6.35	5.64	0.888189				0.38	24.64	0.0535146		291.9	11.8	5.7	2.98933	5.7	9.5	11.2	8.7	8	11.8	53.9	74.2	77.2	75.6		1.53	4.8	1.11	3.09
34	OA+PCOM	5.19653	6.66825	13.42	5.75	10.31	1.79304		27		0.39	52.16	0.0259452	0.22
34	OA+PCOM	8.56046	9.03744	9.23	7.11	6.03	0.848101	11.68	16		0.38
34	OA+T			2.64	6.71	7.91	1.17884		77		0.59	126.7	0.0161586	0.24			5.2		5.2
34	OA+T	3.91204	2.8242	8.72	5.56	11.6	2.08633	6.7	54	0.16	0.6				293.3
34	OA+T	5.1777	4.4455	8.35	6.63	12.02	1.81297	10	43		0.81	51.9	0.0541561	0.28	319.6
34	OA+T	5.38481	6.06366	8.93	8	13.86	1.7325	8.37	45		0.64	200	0.011104	0.16	168.5	7.6	5.1	1.72267	5.1	10.8	7.2	6.7	4.3	7.6	68.1	53.3	59.3	9.4
34	OA+T	9.38262	6.32621	3.5	8.01	4.85	0.605493	8.24	56	0.51	0.57
34	OA+T	9.53168	6.32621	5.68	3.37	4.67	1.38576	16.64	71	2.23	0.63				127.2
34	OA+T			8.93	6.95	18.84	2.71079	9.7	48	0.2	0.53				127.4	12.7								12.7	124.3	107.9	57.5	46.8
34	OA+T	5.72371	5.46012	7.56	6.39	4.34	0.679186		48		0.62					25.7								25.7			197.8
34	OA+T	3.1631	9.32248	12.21	5.82	6.55	1.12543	18.64			0.65	37.6	0.0599867	0.1	298	9.7	5.3	2.28489	5.3	8.7	9.9	6.1	5.8	9.7	30.7	51.9	43.6	23.4		0.81	4.27	0.99	2.81
34	OA+T	0.66944	4.70334	4.02	4.48	9.44	2.10714		269		0.66
34	OA+T	5.6484	5.77392	5.48	5.79	15.32	2.64594	7.09	72		0.6				288.3
34	PCOM T	5.68396	9.06098	6.71	6.43	8.77	1.36392				0.52	15.5	0.116413	0.19	124.8	16.2	5.8	4.176	5.8	9.5	12.8	12.6	7.1	16.2	71.8	130	279.9	105.4
34	PCOM T	7.23414	16.9138	5.49	5.87	3.42	0.582624	16.2	65		0.93	38.3	0.0842585	2.39	575.4	6.4	4.9	1.39378	4.9	7.8	6.9	5.1	3.9	6.4	89	94.6	56.8	12.9		0.71	3.63	0.81	2.35
34	PCOM T	5.00825	5.00825	7.68	4.78	0.93	0.194561	135.94	18	0.16	0.59				306.3
34	PCOM T	7.71007	13.1796	2.54	8.53	7.14	0.837046	44.58	52	0.72	0.59				138.9
34	PCOM T	14.2779	18.2161	9.81	6.65	23.29	3.50226	11.12	76	0.34	0.83
34	PCOM T	10.8732	12.2696	6.67	6.26	10.31	1.64696	10.55			0.94	15.2	0.214592	1.24	443.9	31.2	5	6.93333	5	8.5	7.5	7.5	7.4	31.2	170.3	124.9	217.6	162		3.9	4.27	0.98	2.67
34	PCOM T	11.0144	6.31523	9.53	6.9	4.48	0.649275	11.76	41		0.54					9	5.3	2.12	5.3	9.6	8.5	5.5	3.7	9	46.4	68.4	38.6	3.8
34	PCOM T	5.09925	6.67766	8.98	5.44	4.81	0.884191		39		0.64	58.18	0.0381712
34	PCOM T	9.55521	8.44645	7.51	7.76	7.52	0.969072	9.24	38		0.53
34	OA+ PCOM T	14.4976	6.276	6.72	5.97	11.11	1.86097	7.2	48	0.39	0.94			1.03	397.4	237.9	/		/	8.4	9	4	3.7	237.9	>300	47.8	19.2	<5		2.68	4.67	0.99	2.16
34	OA+ PCOM T	7.78224	8.7864	9.67	6.44	5	0.776398	9.23			0.59				332	8.7	4.9	1.89467	4.9	7.4	6	4.7	4.1	8.7	82.5	80.1	74.1	34.8		1.15	4.19	0.97	2.65
34	OA+ PCOM T	13.6503	9.7278	1.74	6.56	6.86	1.04573	11.76	47	0.42	0.71				320.4	29.4	4.7	6.14133	4.7	7.2	6.6	5.3	4.8	29.4	212.2	222	120	51
34	OA+ PCOM T	4.29435	6.9036	3.98	5.96	6.09	1.02181	6.61	49		0.72
34	OA+ PCOM T	6.47265	11.0458	3.41	6.33	3.05	0.481833	15.81	65	0.93	0.55				253.4	9.6	5.8	2.47467	5.8	10.6	13.3	12.7	7.7	9.6	49.5	32.4	25.3	20.6
34	OA+ PCOM T	10.1483	12.7403	11.07	5.26	18.14	3.44867	10.25	60		0.78	25.5	0.106141	0.15	407.4		4.6		4.6		7.9	6.8							39	1.77	4.04	0.81	2.26
34	normal	4.02449	5.00825	3.2	6.99	4.03	0.576538	10.09	57	0.65	0.41				221.2
34	normal	4.66778	9.85855	2.86	6.94	8.6	1.23919	10.18	41		0.23
34	normal	3.35871	0.7322	0.52	6.7	3.35	0.5	16.47	49		0.4				223
34	normal	4.90888	3.13016	6	3.86	2.75	0.712435	14.07	36	0.45	0.42				210.8
34	normal	7.34292	3.84928	5.85	5.81	6.44	1.10843	6.82	39		0.32
34	normal	5.18711	3.88328	1.26	8.81	5.22	0.592509	12.14	24	0.71	0.46				226.9
34	normal	1.12968	4.08986	3.93	3.57	3.88	1.08683	20.89	160	5.69	0.44	76.89	0.0198569		117.6
34	normal	6.70748	4.48106	1.85	9.32	4.92	0.527897	15.32	30	0.36	0.27				110.1		4.6		4.6											2.17	4.1	0.93	2.43
34	normal	7.23414	5.33878	1.85	7.51	3.68	0.490013	8.87	34		0.19
34	normal	3.4267	6.12851	5.62	7.39	15.82	2.14073	8.85	55	0.26	0.42					10.9	5.3	2.56756	5.3	9.1	7.7	6.1	4.1	10.9	97.3	77.5	38.3	21
34	normal	6.21324	6.44336	10.04	6	1.68	0.28	11.77	42	0.3	0.48
34	normal	4.21747	6.52704	1.23	7.19	5.86	0.815021	6.9	37		0.35						6.1		6.1
34	normal	8.04897	6.82515	4.88	7.11	2.39	0.336146	9.21	62		0.45
34	normal	3.69866	8.03328	6.81	4.41	5.17	1.17234	11.79	165	0.41	0.31				269.4		5.1		5.1										46
34	normal	3.95388	6.52704	2.1	8.48	3.67	0.432783	12.41	51	0.63	0.43
35	OA+PCOM	7.49041	5.12122	6.69	5.51	9.22	1.67332	14.28	55		0.49					23.1	6.1	6.26267	6.1	12.9	12.8	6.8	3.7	23.1	102.6	207.7	101.7	24.8		2.7	5.41	1.19	3.34
35	OA+PCOM	3.80744	5.24674	3.42	4.35	6.47	1.48736	5.71			0.38	40.7	0.032398	0.55	174	10.2	5.1	2.312	5.1	9.3	7.5	4.7	3	10.2	118.3	115.9	35.1	5.6		2.33	4.49	1.02	2.74
35	OA+PCOM	7.13895	15.0844	5.56	6.94	9.5	1.36888	7.97		0.54	0.48	14.7	0.113306	0.6	306.7	15.8	6.5	4.56444	6.5	12.6	13.6	11.6	6.8	15.8	60.3	97.6	87.2	47.8		2.6	4.79	1.16	3.19
35	OA+PCOM	11.6483	20.0204	13.75	7.29	9.29	1.27435	8.47			0.45	28.7	0.0544077	0.64	190.3	24.5	5.3	5.77111	5.3	10.3	9.5	9.4	3.1	24.5	116.5	168.9	>300	19.1		2.24	4.41	1.01	2.86
35	OA+PCOM	9.06987	11.2842	14.47							0.46	34.07	0.0468506
35	OA+PCOM	7.90776	5.00825	1.05	8.87	2.88	0.32469	7.08	44	0.48	0.41				353.3
35	OA+PCOM	14.4976	5.29276	10.3	6.39	13.09	2.04851	4.67			0.47				206.9
35	OA+PCOM	6.17088	10.1671	10.84	5.5	10.58	1.92364	7.45	84	0.28	0.38				58	21.4	5.8	5.51644	5.8					21.4
35	OA+T			5.59	6.69	4.59	0.686099	6.24	76		0.76
35	OA+T	0.276144	0.29288	0.03	8.34	3.12	0.374101		29		1.1			0.04
35	OA+T	3.68087	1.39118	1.74					56		0.61
35	OA+T	5.79902	5.68396	1.6				6.06	24		0.58
35	OA+T	0	0	12.32	8.34	27.27	3.26978	24.85	38	0.24	0.54	55.2	0.0339457	0.19	191.1
35	PCOM T	8.56674	13.9798	10.51	5.52	20.77	3.76268	18.27			0.68						4.7		4.7
35	PCOM T	6.0668	5.85289	5.35	6.84	5.93	0.866959	9.73	48		0.57				472.2															1.09	4.4	1.04	2.96
35	PCOM T	10.7006	7.0605	0.74	9.33	5.67	0.607717	6.4	52	0.53	0.51
35	PCOM T	13.7068	13.5562	13.05	8.17	26.67	3.26438	22.57	53	0.26	0.64
35	PCOM T	13.9233	15.0153	13.07	6.32	25.56	4.0443	15.84	72	0.66	0.59
35	PCOM T	6.21324	4.18818	5.27					108	0.5	0.72
35	OA+ PCOM T	10.2424	12.552	15.14	5.35	11.9	2.2243	18.73	32		0.58				174.5
35	OA+ PCOM T	13.6503	22.1307	4.08	4.84	2.17	0.448347				0.57				312.3	10.7	5.4	2.568	5.4	11	12.4	9.8	4.8	10.7	54.2	93.9	77.2	11.2		0.99	4.16	0.91	2.14	0.91	0.75
35	OA+ PCOM T	6.05163	10.4433	4.85	5.57	6.66	1.19569	19.72			0.51	24.5	0.0722327	0.02	222	6.2	4.3	1.18489	4.3	7.9	7.9	7.4	4.6	6.2	68.4	71.8	144.6	25.6		1.52	5.14	1.21	3.25
35	OA+ PCOM T	11.2591	12.0944	6.92	5.3	12.75	2.40566	14.91	57		0.65	18.6	0.121263	0.24	262.3	9.4	4.5	1.88	4.5	7	5.5	4.5	3.7	9.4	76.2	85.6	50.5	19.1		1.73	4.42	0.91	2.52
35	normal	5.79902	2.6673	2.3	8.77	3.44	0.392246	5.5	23		0.4				163.8
35	normal	4.21015	3.03131	8	6	3.72	0.62		47		0.4			1.21	162.5
35	normal	4.14216	3.12963	8.67	6.15	5.31	0.863415	13.32	78	0.16	0.39
35	normal	6.06262	3.86602	2.17	5.32	3.95	0.742481	12.03	50		0.33
35	normal	6.276	3.96957	3.36	8.02	4.73	0.589776	9.18	28	0.37	0.43
35	normal	4.26768	4.08986	0.54	9.01	5.12	0.568257	12.22	68	0.32	0.23
35	normal	4.48734	5.33878	0.95	7.86	9.67	1.23028	12.4	124	1	0.13				55.9
35	normal	3.26352	6.9287	2.55	6.24	3.36	0.538462	12.63	51	0.31	0.32
35	normal	4.0543	7.11698	2.28	7.88	3.45	0.437817	7.37	32	0.56	0.28
35	normal	7.71007	7.13372	1.11	5.07	3.44	0.678501	5.99	29		0.22				134.2
35	normal	3.2949	7.13895	2.22	7.79	4.71	0.604621		68		0.35
35	normal	8.1337	7.73203	4.5	7.28	3.67	0.504121	13.39	429	0.43	0.47				190.9
35	normal	7.46844	8.4203	4.85	6.16	3.05	0.49513	9.46	35	0.53	0.4	4.75	0.292211	1.03			4.7		4.7										1.03	1.07	0.73	0.79
35	normal	3.4518	8.7864	2	6.7	2.94	0.438806	10.92	52		0.33
35	normal	7.90776	4.87174	2.94	8.12	2.34	0.288177		31		0.22
35	normal	6.60863	6.21324	3.08	7.41	1.93	0.260459	11.93	19	0.35	0.42
35	normal	4.11392	6.32621	3.17	7.03	3.47	0.493599	4.73	83	3.23	0.5				286.1
35	normal	7.41353	7.45589	2.85	7.56	10.82	1.43122	11.45	58		0.3
35	normal	3.37858	4.85449	1.94	1.14	0.24	0.210526	24.5	4	0.39	0.3						5.2		5.2											1.16	3.94	0.88	2.39
35	normal	4.707	5.67246	4.23	9.23	9.33	1.01083	7.99	64	0.2	0.32					5.5								5.5	63.4	15	13.6	3.8
35	normal	4.17354	6.5898	2.56	6.18	3.63	0.587379	33.72	29	1.68	0.47					5.8	4.7	1.21156	4.7	8.5	7.4	5.6	3.3	5.8	104.4	114.8	52.3	4.2
36	OA+PCOM	14.644	0	2.14	4.85	8.65	1.78351	7.05	66	11.85	0.31				175.9
36	OA+PCOM	7.31363	10.3209	2.95	6.09	8.1	1.33005	11.54	45		0.26
36	OA+PCOM	5.52131	7.20171	8.13	5.42	2.3	0.424354		47		0.36				295.2
36	OA+PCOM	6.49566	5.52079	3.71	4.7	2.97	0.631915	23.45			0.37	26.9	0.0477286	0.17	201.6	10.6	4.8	2.26133	4.8	6.7	8.6	6.1	3.4	10.6	50	133.2	92.7	14.3		1.33	4.54	0.98	2.16
36	OA+PCOM	3.69029	5.47686	2.66	7.48	3.81	0.509358	6.92	51		0.34
36	OA+T			3.96	6.55	3.8	0.580153	14.78	57		0.51
36	OA+T			3.76	6.81	3.84	0.563877	24.36	22		0.65	44.5	0.0506854	0.42	431.7		5.2		5.2		7
36	OA+T			0.55	6.46	4.31	0.667183	7.3			0.85	38.9	0.0758226	0.15	292.9	15.7	5.2	3.62844	5.2	8.7	10.1	8.3	4.8	15.7	64.3	125.5	125.3	20.8		1.31	4.81	1.06	2.76
36	OA+T	1.97694	1.09307	0.45	7.21	4.4	0.610264		178		0.76	98.8	0.0266923	0.08	310.4
36	OA+T	3.12754	3.84928	1.59				9.1			0.59
36	PCOM T	14.0875	7.2174	3.5	9.68	5.9	0.609504	3.07	52		0.66
36	PCOM T	7.31363	20.8865	6.84	6.25	4	0.64	10.4	31	0.77	0.55				294.1
36	PCOM T	12.552	9.414	1.01	7.4	2.74	0.37027	16.45	55	0.33	0.6				186.8		4.5		4.5										41	0.85	4.4	0.95	2.58
36	OA+ PCOM T	5.93082	7.28016	9.94	7.76	14.71	1.89562	9.02	71	0.18	0.6	27.7	0.0751625	0.14	248.3
36	normal	5.18711	5.36598	4.98	6.41	3.88	0.605304	10.9	54		0.28
36	normal	5.59192	8.8523	1.6	7.28	3.61	0.495879	10.4	45	0.24	0.24
36	normal	5.16724	3.37858	0.17	8.13	4.92	0.605166	9.7	39	0.31	0.44				345.3
36	normal	7.0605	9.50971	1.09	9.89	5.54	0.560162	5.46	34	0.47	0.41
36	normal	6.32621	4.35136	4.47	5.4	2.64	0.488889	9.67	26		0.5
36	normal	4.6024	4.4455	1.67	7.57	6.96	0.919419	6.17	55		0.37
36	normal	3.6087	4.56893	1.94	7.86	5.71	0.726463	9.13	70		0.19
36	normal	8.4203	4.90783	0.43	8.26	3.32	0.401937	18.93	30		0.23				259.6
36	normal	2.7536	4.94235	0.49	9.78	3.73	0.381391	8.94	30	0.02	0.24
36	normal	2.24367	5.9303	5.36	7.44	3.63	0.487903	25.68	41	0.27	0.37
36	normal	3.75305	6.32621	3.23	9.35	6.84	0.731551	7.87	32	0.5	0.45				222
36	normal	7.5835	7.17974	2.91	8.06	4.45	0.552109	18.34	35	0.6	0.45
36	normal	8.28432	7.45589	2.34	9.69	8.72	0.899897	6.67	36		0.23						4.4		4.4	5.9	4.6	4.5	4.4						36	2.07	5.67	1.35	3.42	0.91	1.09
36	normal	4.48106	7.845	3.53	6.34	4.61	0.727129	16.89	49	0.18	0.39				129.1
36	normal	6.97682	9.2048	5.11	8.08	5.19	0.642327	15.38	18		0.28
36	normal	4.33044	8.9182	2.28	6.67	2.55	0.382309	10.02	20		0.09	28.72	0.010874		101.3
36	normal	2.4853	5.38481	0.75	7.02	4.09	0.582621	9.54	57		0.22
37	OA+PCOM	10.8732	15.326	10.43	6.11	5.47	0.895254		13		0.19
37	OA+PCOM	10.983	10.1671	3.42	8.67	3.64	0.419839	8.05	46		0.35
37	OA+PCOM	11.9087	15.2978	1.64	8.13	2.21	0.271833	7.55	43	0.22	0.37					6	5.1	1.36	5.1	9	9	5.3	4	6	55.5	69.6	45.9	7.1
37	OA+T	0	0	2.81	5.06	10.51	2.07708	18.89	66	6.83	0.77	73.28	0.0364615		342.7
37	OA+T	0	0	12.78	5.6	19.36	3.45714	14.72	47	0.44	0.7				420.1
37	PCOM T	11.4406	13.3553	5.83	8.09	5.03	0.621755	4.64	60	1.36	0.52
37	OA+ PCOM T	5.93082	5.67246	9.58	6.89	7.82	1.13498	6.7	29	0.4	0.56				396.1
37	OA+ PCOM T	7.51237	6.52704	9.51	7.67	10.45	1.36245	13.46	64		0.6	45.3	0.0459603	0.08	151.1
37	OA+ PCOM T	11.598	14.4976	6.17	6.91	10.91	1.57887	13.11	54		0.58	19.5	0.10321	2.16	196.4	30	7.5	10	7.5	12.4	16.1	15.8	7.8	30	82.1	152.4	286.4	147.7		1.1	5.43	1.29	3.43
37	OA+ PCOM T	7.61488	14.5917	4.44	5.69	3.32	0.58348	14.97	40		0.88				509.7
37	normal	7.14523	4.08986	1.86	6.91	9.05	1.3097	18.18	33	0.6	0.31
37	normal	6.25508	9.31986	1.79	5.72	6.56	1.14685	10.72	87		0.43	150.6	0.0099077		264.9
37	normal	3.26352	2.93403	2.14	4.81	4.95	1.02911	5.65	52	0.27	0.44
37	normal	4.707	3.2949	0.86	16.13	3.06	0.189709	5.62	19		0.18
37	normal	2.24053	3.51456	5.13	7.76	5.3	0.68299	9.91	35		0.5
37	normal	4.184	4.0543	2.38	6.91	2.79	0.403763	7.84	34	0.17	0.37				135.2
37	normal	2.7536	4.26768	3.27	5.9	5.46	0.925424	6.89	71	0.29	0.33
37	normal	4.65993	4.33044	2.99	5.56	4.65	0.836331	8.36	37	0.64	0.21				116.5
37	normal	4.97059	4.7865	1.76	6.01	5.94	0.988353	5.35	98		0.36
37	normal	5.30322	5.33878	5.25	5.65	2.08	0.368142	7.76	30	0.45	0.42				179.6
37	normal	5.76137	7.4789	2.38	5.93	2.36	0.397976	14.21	55	0.1	0.32
37	normal	4.8116	7.5312	4.06	8.16	4.34	0.531863	14.41	63	0.31	0.42					5.4								5.4
37	normal	9.48931	9.41871	5.57	5.02	2.86	0.569721	15.74	40		0.43	32.61	0.0457559		290.6
37	normal	4.81997	3.01248	1.64	7.04	3.23	0.458807	10.41	28		0.44
37	normal	1.3462	5.27184	1.6	8.38	5.29	0.631265	17.74	92	0.73	0.36
37	normal	1.44976	6.91668	0.34	9.29	2.39	0.257266	9.86	127	0.12	0				23
37	normal	3.06739	4.54696	1.71	7.72	4.28	0.554404	15.51	50	0.22	0.26						5.1		5.1										40
38	OA+PCOM	10.778	8.67552	9.15	6.15	4.37	0.710569	10.58	23	0.52	0.3
38	OA+PCOM	7.62848	6.77808	2.94	8.28	1.96	0.236715	13.33	17		0.3				144.2		5.6		5.6											1.13	4.73	1.04	2.86
38	OA+T			2.12	6.23	4.02	0.645265	8.13	44	0.93	0.73
38	OA+T	3.93505	4.76348	1.32	6.97	3.04	0.436155	12.45	19	1.17	0.86
38	OA+T	9.22572	5.15469	2.76	6.21	5.59	0.900161	8.82	106	0.64	0.66				159
38	OA+T	2.18928	7.81885	1.86	7.24	4.81	0.664365	5.96	79		0.54
38	OA+T	0	0	7.74	7.85	9.93	1.26497	8.89	53		0.71				117
38	OA+T			5.35	6.81	21.34	3.13363	7.03	75		0.76	72.84	0.0362054		243.3	6.9	4.8	1.472	4.8	9.6	8.3	5	5	6.9	54.8	50.3	31	29.7			0.7	4.23	0.89	2.56
38	OA+ PCOM T	8.48515	5.29276	9.45	5.21	8.77	1.6833	6.43	38		0.66				193.2
38	OA+ PCOM T	15.5776	8.0019	11.91	5.93	12.08	2.0371	18.27	38	0.75	0.65				280.1	10.3								10.3	78.6	296.9	123.5	48.3
38	normal	6.43918	2.6673	0.99	8.22	2.4	0.291971	21.4	44	0.49	0.49						5.3		5.3
38	normal	2.25936	2.70653	0.42	4.59	1.73	0.376906	15.35	6	0.27	0.42				296.2
38	normal	2.38488	4.0794	0.33	8.97	10.77	1.20067				0.32				128.5
38	normal	7.9496	4.48734	0.74	8.43	4.17	0.494662	6.01	149	10.05	0.28
38	normal	9.48931	5.15469	2.23	5.05	6.09	1.20594	13.5	41		0.39
38	normal	6.97682	7.0605	2.38	6.18	3.89	0.62945	4.77	47	0.4	0.15				101.3
38	normal	4.17354	8.37637	2.52	7.85	2.92	0.371975	8.07	28		0.21
38	normal	7.845	9.06098	5.02	7.46	5.16	0.691689	7.87	36	0.1	0.09				43.9
38	normal	4.4183	8.06884	1.8	6.79	4.67	0.687776	6.91	43	0.33	0.35				121.6
38	normal	3.01248	4.08986	5.15	6.86	2.36	0.344023	7.1	69	0.16	0.32				305.1
38	normal	2.62337	5.11233	2.11	10.29	5.24	0.509232	6.82	34	0.26	0.26
38	normal	6.21324	8.68494	5.75	4.97	3	0.603622	14.4	38	0.54	0.37
38	normal	4.184	3.68192	2.27	5.07	5.13	1.01183	13.61	43		0.3	37.41	0.0278268		262.3
38	normal	1.75728	2.93403	9.56	6.68	2.59	0.387725	13.37	16	0.33	0.13						5.5		5.5
39	OA+PCOM	13.5703	10.6169	4.47	7.03	3.88	0.55192	10.77	22	0.16	0.25
39	OA+PCOM	14.6858	10.506	8.96	6.46	2.71	0.419505	17.36	17		0.32
39	OA+T			8.81	4.3	5.31	1.23488	8.33	75	2.35	0.57				341.4
39	OA+T	3.26352	5.6484	1.04	5.31	1.89	0.355932	11.44	49	1.05	0.6				408.3
39	OA+T	7.73203	6.65047	1.08	9.06	3.57	0.39404	9.35	55	0.27	0.28						5.5		5.5										46	0.78	4.23	0.92	2.45
39	OA+T	8.23725	7.22995	0.59	9.08	2.77	0.305066	21.03	119	0.47	0.56
39	OA+T	9.49245	4.97896	5.94	5.58	13.75	2.46416	7.5	122		0.56
39	normal	6.67766	7.02912	5.73	6.84	5.59	0.817251	12.92	54	0.55	0.37
39	normal	3.71644	1.1506	0.18	9.45	3.83	0.405291	10.34	139	0.47	0.37				117.2
39	normal	3.661	3.661	1.1	8.71	2.73	0.313433	8.45	86		0.37
39	normal	8.1337	4.55638	1.02	6.86	2.97	0.432945	4.98	43		0.36
39	normal	4.4455	4.69131	8.48	6.82	10.47	1.53519	8.93	48		0.36
39	normal	4.28337	5.00511	1.03	9.48	5.34	0.563291	8.72	65		0.26
39	normal	5.91513	5.08356	2.97	8.24	4.46	0.541262	11.62	78		0.27
39	normal	4.89528	5.33878	5.46				9.72		8.8	0.35
39	normal	6.07988	5.35552	3.22	8.22	1.26	0.153285	4.32	31	0.43	0.21
39	normal	2.37233	5.94233	2.31	6.81	2.52	0.370044	4.97	63	0.15	0.2
39	normal	5.33774	6.56783	1.16	7.98	5.88	0.736842	20.9	39	0.23	0.32				210.4
39	normal	2.10874	3.95388	0.14	8.12	3.05	0.375616	27.98	137		0.29
39	normal	4.68608	4.48734	2.31	6.85	2.49	0.363504	9.95	51	0.42	0.23
39	normal	2.70286	5.77392	0.84	4.97	3.14	0.631791	6.14	54	0.53	0.41				202.3
39	normal	6.08667	3.78914	8.9	7.72	6.14	0.795337	12.81	41	0.3	0.33				142.8
